# Supplementary material for: tert-Butyl N-hydr­oxy-N-[(1S*,2R*)-2-(1-naphth­yl)cyclo­pent-3-en-1-yl]carbamate
Source: Acta Crystallogr Sect E Struct Rep Online. 2009 Jun 6;65(Pt 7):o1481. doi: 10.1107/S1600536809020315 (PMC2969270; doi:10.1107/S1600536809020315)
Supplement: Supplementary file 1 [file e-65-o1481-sup1.cif]

##############################################################################
###                                                                        ###
###        Electronic paper (Acta Crystallographica Section E)             ###
###                                                                        ###
##############################################################################
#                                                                            #
# This CIF contains the data in a paper accepted for publication in Acta     #
# Crystallographica Section E. It conforms to the requirements of Notes      #
# for Authors for Section E, and has been peer reviewed under the auspices   #
# of the IUCr Commission on Journals.                                        #
#                                                                            #
# Full details of the Crystallographic Information File format               #
# are given in the paper "The Crystallographic Information File (CIF):       #
# a New Standard Archive File for Crystallography" by S. R. Hall, F. H.      #
# Allen and I. D. Brown [Acta Cryst. (1991), A47, 655-685].                  #
#                                                                            #
# The current version of the core CIF dictionary is obtainable from          #
# ftp://ftp.iucr.org/pub/cif_core.dic. The current version number is 2.4.    #
#                                                                            #
# Software is freely available for graphical display of the structure(s) in  #
# this CIF.  For information consult the CIF home page http://www.iucr.org/  #
# cif/home.html                                                              #
#                                                                            #
# This file may be used for bona fide research purposes within the           #
# scientific community so long as proper attribution is given to the journal # 
# article from which it was obtained.                                        #
#                                                                            #
##############################################################################
                                             
data_global
_audit_creation_method     SHELXTL-V6.0
_journal_date_recd_electronic     2009-05-20
_journal_date_accepted     2009-05-27
_journal_name_full     'Acta Crystallographica, Section E'
_journal_year     2009
_journal_volume     65
_journal_issue      7
_journal_page_first     o1481
_journal_page_last     o1481
_journal_paper_category     QO
_journal_coeditor_code     HB2980
_publ_contact_author_name
;
 Dr. Lough, Alan J.
;
_publ_contact_author_address
;
 Department of Chemistry
 University of Toronto
 Toronto
 Ontario
 Canada, M5S 3H6
;
_publ_contact_author_email     alough@chem.utoronto.ca
_publ_contact_author_fax     '416 978 8775'
_publ_contact_author_phone     '416 978 6275'
_publ_section_title
;\
<i>tert</i>-Butyl
<i>N</i>-hydroxy-<i>N</i>-[(1<i>S</i>*,2<i>R</i>*)-2-(1-naphthyl)cyclopent-3-\
en-1-yl]carbamate
;
loop_
    _publ_author_name
    _publ_author_address
    'Lough, Alan J.'
;
Department of Chemistry,
University of Toronto,
Toronto, Ontario, Canada M5S 3H6
;
    'Machin, Ben P.'
;
Department of Chemistry,
University of Guelph,
Guelph, Ontario, Canada N1G 2W1
;
    'William Tam'
;
Department of Chemistry,
University of Guelph,
Guelph, Ontario, Canada N1G 2W1
;
data_I
_chemical_name_systematic
;
<i>tert</i>-Butyl <i>N</i>-hydroxy-<i>N</i>-[(1<i>S</i>*,2<i>R</i>*)-
2-(1-naphthyl)cyclopent-3-en-1-yl]carbamate
;
_chemical_name_common     ?
_chemical_formula_moiety     'C20 H23 N O3'
_chemical_formula_sum     'C20 H23 N O3'
_chemical_formula_iupac     'C20 H23 N O3'
_chemical_formula_weight     325.39
_chemical_melting_point     ?
_symmetry_cell_setting     'Triclinic'
_symmetry_space_group_name_H-M     'P -1'
_symmetry_space_group_name_Hall     '-P 1'
loop_
    _symmetry_equiv_pos_as_xyz
    'x, y, z'
    '-x, -y, -z'
_cell_length_a     8.4710(5)
_cell_length_b     8.4880(4)
_cell_length_c     26.1836(12)
_cell_angle_alpha     95.980(3)
_cell_angle_beta     95.419(2)
_cell_angle_gamma     111.960(2)
_cell_volume     1718.32(15)
_cell_formula_units_Z     4
_cell_measurement_reflns_used     10769
_cell_measurement_theta_min     2.6
_cell_measurement_theta_max     26.3
_cell_measurement_temperature     150.0(10)
_exptl_crystal_description     'block'
_exptl_crystal_colour     'colourless'
_exptl_crystal_size_max     0.22
_exptl_crystal_size_mid     0.18
_exptl_crystal_size_min     0.14
_exptl_crystal_density_diffrn     1.258
_exptl_crystal_density_meas     ?
_exptl_crystal_density_method     'not measured'
_exptl_crystal_F_000     696
_exptl_absorpt_coefficient_mu     0.084
_exptl_absorpt_correction_type     'multi-scan'
_exptl_absorpt_process_details     '(SORTAV; Blessing, 1995)'
_exptl_absorpt_correction_T_min     0.918
_exptl_absorpt_correction_T_max     0.989
_exptl_special_details
;
;
_diffrn_ambient_temperature     150.0(10)
_diffrn_radiation_type     MoK\a
_diffrn_radiation_wavelength     0.71073
_diffrn_radiation_source     'fine-focus sealed tube'
_diffrn_radiation_monochromator     graphite
_diffrn_measurement_device_type     'Nonius KappaCCD'
_diffrn_measurement_method     '\f scans and \w scans with \k offsets'
_diffrn_detector_area_resol_mean     9
_diffrn_reflns_number     10769
_diffrn_reflns_av_R_equivalents     0.0347
_diffrn_reflns_av_sigmaI/netI     0.0765
_diffrn_reflns_theta_min     2.62
_diffrn_reflns_theta_max     26.31
_diffrn_reflns_theta_full     25.00
_diffrn_measured_fraction_theta_max     0.946
_diffrn_measured_fraction_theta_full     0.964
_diffrn_reflns_limit_h_min     -10
_diffrn_reflns_limit_h_max     10
_diffrn_reflns_limit_k_min     -10
_diffrn_reflns_limit_k_max     10
_diffrn_reflns_limit_l_min     -32
_diffrn_reflns_limit_l_max     30
_diffrn_standards_number     0
_diffrn_standards_interval_count     ?
_diffrn_standards_interval_time     ?
_diffrn_standards_decay_%     ?
_refine_special_details
;
Refinement of <i>F</i>^2^ against ALL reflections. The weighted <i>R</i>-factor
<i>wR</i> and goodness of fit <i>S</i> are based on <i>F</i>^2^, conventional
<i>R</i>-factors <i>R</i> are based on <i>F</i>, with <i>F</i> set to zero for
negative <i>F</i>^2^. The threshold expression of <i>F</i>^2^ >
\s(<i>F</i>^2^) is used only for calculating <i>R</i>-factors(gt) <i>etc</i>.
and is not relevant to the choice of reflections for refinement.
<i>R</i>-factors based on <i>F</i>^2^ are statistically about twice as large
as those based on <i>F</i>, and <i>R</i>- factors based on ALL data will be
even larger.
;
_reflns_number_total     6622
_reflns_number_gt     4089
_reflns_threshold_expression     I>2\s(I)
_refine_ls_structure_factor_coef     Fsqd
_refine_ls_matrix_type     full
_refine_ls_R_factor_all     0.1125
_refine_ls_R_factor_gt     0.0573
_refine_ls_wR_factor_gt     0.1385
_refine_ls_wR_factor_ref     0.1666
_refine_ls_goodness_of_fit_ref     1.100
_refine_ls_restrained_S_all     1.100
_refine_ls_number_reflns     6622
_refine_ls_number_parameters     448
_refine_ls_number_restraints     0
_refine_ls_hydrogen_treatment     mixed
_refine_ls_weighting_scheme     calc
_refine_ls_weighting_details
         'calc w=1/[\s^2^(Fo^2^)+(0.0652P)^2^+0.4209P] where P=(Fo^2^+2Fc^2^)/3'
_atom_sites_solution_hydrogens     geom
_atom_sites_solution_primary     direct
_atom_sites_solution_secondary     difmap
_refine_ls_shift/su_max     0.000
_refine_ls_shift/su_mean     0.000
_refine_diff_density_max     0.332
_refine_diff_density_min     -0.245
_refine_ls_extinction_method     'SHELXTL (Version 6.1; Sheldrick, 2008)'
_refine_ls_extinction_coef     0.0086(16)
_refine_ls_extinction_expression
                                  'Fc^*^=kFc[1+0.001xFc^2^\l^3^/sin(2\q)]^-1/4^'
loop_
    _atom_type_symbol
    _atom_type_description
    _atom_type_scat_dispersion_real
    _atom_type_scat_dispersion_imag
    _atom_type_scat_source
    'C' 'C' 0.0033 0.0016
                         'International Tables Vol C Tables 4.2.6.8 and 6.1.1.4'
    'H' 'H' 0.0000 0.0000
                         'International Tables Vol C Tables 4.2.6.8 and 6.1.1.4'
    'N' 'N' 0.0061 0.0033
                         'International Tables Vol C Tables 4.2.6.8 and 6.1.1.4'
    'O' 'O' 0.0106 0.0060
                         'International Tables Vol C Tables 4.2.6.8 and 6.1.1.4'
_computing_data_collection     'COLLECT (Nonius, 2002)'
_computing_cell_refinement     'DENZO-SMN (Otwinowski & Minor, 1997)'
_computing_data_reduction     'DENZO-SMN (Otwinowski & Minor, 1997)'
_computing_structure_solution     'SIR92 (Altomare et al., 1994)'
_computing_structure_refinement     'SHELXTL (Sheldrick, 2008)'
_computing_molecular_graphics     'PLATON (Spek, 2009)'
_computing_publication_material     'SHELXTL (Sheldrick, 2008)'
loop_
    _atom_site_type_symbol
    _atom_site_label
    _atom_site_fract_x
    _atom_site_fract_y
    _atom_site_fract_z
    _atom_site_U_iso_or_equiv
    _atom_site_adp_type
    _atom_site_calc_flag
    _atom_site_refinement_flags
    _atom_site_occupancy
    _atom_site_disorder_assembly
    _atom_site_disorder_group
    O O1A 0.6043(2) 0.4234(3) 0.45322(7) 0.0357(5) Uani d . 1 . .
    H H1OA 0.632(5) 0.537(5) 0.4709(13) 0.077(12) Uiso d . 1 . .
    O O2A 0.1728(2) 0.2277(2) 0.39933(6) 0.0282(4) Uani d . 1 . .
    O O3A 0.2995(2) 0.2761(2) 0.48346(7) 0.0330(5) Uani d . 1 . .
    N N1A 0.4517(3) 0.3873(3) 0.41951(8) 0.0286(5) Uani d . 1 . .
    C C1A 0.4750(3) 0.3877(3) 0.36519(10) 0.0284(6) Uani d . 1 . .
    H H2 0.3603 0.3618 0.3446 0.034 Uiso calc R 1 . .
    C C2A 0.5993(4) 0.5614(4) 0.35413(11) 0.0401(7) Uani d . 1 . .
    H H3 0.5380 0.6363 0.3455 0.048 Uiso calc R 1 . .
    H H4 0.6908 0.6217 0.3840 0.048 Uiso calc R 1 . .
    C C3A 0.6710(4) 0.5081(4) 0.30832(11) 0.0417(7) Uani d . 1 . .
    H H3A 0.7319 0.5847 0.2864 0.050 Uiso calc R 1 . .
    C C4A 0.6395(4) 0.3422(4) 0.30201(11) 0.0396(7) Uani d . 1 . .
    H H4A 0.6735 0.2855 0.2745 0.047 Uiso calc R 1 . .
    C C5A 0.5439(3) 0.2528(3) 0.34302(10) 0.0297(6) Uani d . 1 . .
    H H5 0.6280 0.2422 0.3705 0.036 Uiso calc R 1 . .
    C C6A 0.4023(3) 0.0765(3) 0.32410(9) 0.0286(6) Uani d . 1 . .
    C C7A 0.3103(4) 0.0433(4) 0.27530(10) 0.0326(7) Uani d . 1 . .
    H H6 0.3390 0.1303 0.2537 0.039 Uiso calc R 1 . .
    C C8A 0.1752(4) -0.1155(4) 0.25649(10) 0.0363(7) Uani d . 1 . .
    H H7 0.1135 -0.1342 0.2227 0.044 Uiso calc R 1 . .
    C C9A 0.1323(4) -0.2427(4) 0.28649(11) 0.0367(7) Uani d . 1 . .
    H H8 0.0412 -0.3500 0.2733 0.044 Uiso calc R 1 . .
    C C10A 0.2221(3) -0.2172(3) 0.33715(10) 0.0306(6) Uani d . 1 . .
    C C11A 0.1782(4) -0.3471(4) 0.36895(11) 0.0372(7) Uani d . 1 . .
    H H11A 0.0884 -0.4553 0.3558 0.045 Uiso calc R 1 . .
    C C12A 0.2619(4) -0.3208(4) 0.41804(12) 0.0406(7) Uani d . 1 . .
    H H12A 0.2302 -0.4096 0.4389 0.049 Uiso calc R 1 . .
    C C13A 0.3959(4) -0.1609(4) 0.43766(11) 0.0374(7) Uani d . 1 . .
    H H13A 0.4550 -0.1427 0.4718 0.045 Uiso calc R 1 . .
    C C14A 0.4416(4) -0.0323(3) 0.40817(10) 0.0312(6) Uani d . 1 . .
    H H14A 0.5312 0.0750 0.4223 0.037 Uiso calc R 1 . .
    C C15A 0.3582(3) -0.0552(3) 0.35665(9) 0.0280(6) Uani d . 1 . .
    C C16A 0.3056(3) 0.2920(3) 0.43773(10) 0.0268(6) Uani d . 1 . .
    C C17A -0.0021(3) 0.1253(3) 0.40984(9) 0.0295(6) Uani d . 1 . .
    C C18A -0.1061(4) 0.0807(4) 0.35615(10) 0.0396(7) Uani d . 1 . .
    H H18A -0.0993 0.1866 0.3429 0.059 Uiso calc R 1 . .
    H H18B -0.2264 0.0099 0.3581 0.059 Uiso calc R 1 . .
    H H18C -0.0597 0.0167 0.3327 0.059 Uiso calc R 1 . .
    C C19A -0.0044(4) -0.0364(3) 0.42982(11) 0.0375(7) Uani d . 1 . .
    H H19A 0.0770 -0.0054 0.4619 0.056 Uiso calc R 1 . .
    H H19B 0.0289 -0.1049 0.4037 0.056 Uiso calc R 1 . .
    H H19C -0.1204 -0.1036 0.4367 0.056 Uiso calc R 1 . .
    C C20A -0.0614(4) 0.2358(4) 0.44690(11) 0.0369(7) Uani d . 1 . .
    H H20A 0.0147 0.2710 0.4802 0.055 Uiso calc R 1 . .
    H H20B -0.1794 0.1694 0.4524 0.055 Uiso calc R 1 . .
    H H20C -0.0576 0.3381 0.4319 0.055 Uiso calc R 1 . .
    O O1B 0.4907(3) 0.6687(2) 0.05737(8) 0.0385(5) Uani d . 1 . .
    H H1OB 0.557(5) 0.667(5) 0.0335(13) 0.071(12) Uiso d . 1 . .
    O O2B 0.3481(2) 0.2662(2) 0.09741(6) 0.0301(4) Uani d . 1 . .
    O O3B 0.3099(2) 0.3398(2) 0.01728(7) 0.0352(5) Uani d . 1 . .
    N N1B 0.4828(3) 0.5352(3) 0.08597(8) 0.0306(5) Uani d . 1 . .
    C C1B 0.5343(3) 0.5915(3) 0.14138(10) 0.0296(6) Uani d . 1 . .
    H H10 0.5293 0.4885 0.1576 0.036 Uiso calc R 1 . .
    C C2B 0.7184(4) 0.7273(4) 0.15626(11) 0.0381(7) Uani d . 1 . .
    H H11 0.8036 0.6735 0.1596 0.046 Uiso calc R 1 . .
    H H12 0.7483 0.8080 0.1307 0.046 Uiso calc R 1 . .
    C C3B 0.7070(4) 0.8157(3) 0.20804(11) 0.0380(7) Uani d . 1 . .
    H H3B 0.8040 0.8856 0.2328 0.046 Uiso calc R 1 . .
    C C4B 0.5462(4) 0.7841(3) 0.21470(11) 0.0369(7) Uani d . 1 . .
    H H13 0.5138 0.8284 0.2450 0.044 Uiso calc R 1 . .
    C C5B 0.4195(3) 0.6695(3) 0.16871(10) 0.0310(6) Uani d . 1 . .
    H H14 0.3883 0.7435 0.1457 0.037 Uiso calc R 1 . .
    C C6B 0.2554(3) 0.5356(3) 0.18060(10) 0.0276(6) Uani d . 1 . .
    C C7B 0.2584(4) 0.4624(4) 0.22474(10) 0.0351(7) Uani d . 1 . .
    H H15 0.3642 0.4970 0.2472 0.042 Uiso calc R 1 . .
    C C8B 0.1108(4) 0.3382(4) 0.23788(11) 0.0394(7) Uani d . 1 . .
    H H16 0.1174 0.2898 0.2687 0.047 Uiso calc R 1 . .
    C C9B -0.0427(4) 0.2871(4) 0.20617(11) 0.0404(7) Uani d . 1 . .
    H H17 -0.1429 0.2046 0.2155 0.049 Uiso calc R 1 . .
    C C10B -0.0543(4) 0.3553(3) 0.15974(11) 0.0349(7) Uani d . 1 . .
    C C11B -0.2113(4) 0.2982(4) 0.12554(12) 0.0440(8) Uani d . 1 . .
    H H11B -0.3122 0.2162 0.1348 0.053 Uiso calc R 1 . .
    C C12B -0.2198(4) 0.3590(4) 0.07978(12) 0.0459(8) Uani d . 1 . .
    H H12B -0.3258 0.3179 0.0571 0.055 Uiso calc R 1 . .
    C C13B -0.0730(4) 0.4820(4) 0.06591(11) 0.0422(8) Uani d . 1 . .
    H H13B -0.0803 0.5254 0.0341 0.051 Uiso calc R 1 . .
    C C14B 0.0808(4) 0.5398(4) 0.09798(10) 0.0330(7) Uani d . 1 . .
    H H14B 0.1796 0.6218 0.0877 0.040 Uiso calc R 1 . .
    C C15B 0.0967(3) 0.4806(3) 0.14624(10) 0.0292(6) Uani d . 1 . .
    C C16B 0.3713(3) 0.3763(3) 0.06313(10) 0.0286(6) Uani d . 1 . .
    C C17B 0.2321(4) 0.0831(3) 0.08300(10) 0.0312(6) Uani d . 1 . .
    C C18B 0.2446(4) 0.0185(4) 0.13454(10) 0.0426(8) Uani d . 1 . .
    H H18D 0.3636 0.0327 0.1454 0.064 Uiso calc R 1 . .
    H H18E 0.1692 -0.1034 0.1307 0.064 Uiso calc R 1 . .
    H H18F 0.2091 0.0845 0.1608 0.064 Uiso calc R 1 . .
    C C19B 0.0503(4) 0.0681(4) 0.06712(11) 0.0376(7) Uani d . 1 . .
    H H19D 0.0130 0.1225 0.0958 0.056 Uiso calc R 1 . .
    H H19E -0.0263 -0.0535 0.0585 0.056 Uiso calc R 1 . .
    H H19F 0.0463 0.1255 0.0367 0.056 Uiso calc R 1 . .
    C C20B 0.2987(4) -0.0052(4) 0.04207(11) 0.0381(7) Uani d . 1 . .
    H H20D 0.4169 0.0097 0.0546 0.057 Uiso calc R 1 . .
    H H20E 0.2969 0.0455 0.0102 0.057 Uiso calc R 1 . .
    H H20F 0.2255 -0.1280 0.0349 0.057 Uiso calc R 1 . .
loop_
    _atom_site_aniso_label
    _atom_site_aniso_U_11
    _atom_site_aniso_U_22
    _atom_site_aniso_U_33
    _atom_site_aniso_U_12
    _atom_site_aniso_U_13
    _atom_site_aniso_U_23
    O1A 0.0266(11) 0.0377(12) 0.0348(11) 0.0093(9) -0.0081(9) -0.0052(9)
    O2A 0.0224(10) 0.0306(10) 0.0256(9) 0.0043(8) 0.0011(8) 0.0027(8)
    O3A 0.0349(12) 0.0330(11) 0.0258(10) 0.0084(9) 0.0014(8) 0.0020(8)
    N1A 0.0230(13) 0.0302(12) 0.0263(11) 0.0061(10) -0.0029(10) -0.0014(9)
    C1A 0.0262(15) 0.0256(14) 0.0287(14) 0.0057(12) 0.0013(12) 0.0023(11)
    C2A 0.0356(18) 0.0331(16) 0.0432(17) 0.0037(14) 0.0048(14) 0.0074(13)
    C3A 0.0304(17) 0.0429(19) 0.0475(18) 0.0056(15) 0.0090(14) 0.0191(15)
    C4A 0.0335(17) 0.051(2) 0.0355(16) 0.0153(15) 0.0111(13) 0.0087(14)
    C5A 0.0280(15) 0.0317(15) 0.0286(14) 0.0103(13) 0.0044(12) 0.0049(12)
    C6A 0.0297(16) 0.0320(15) 0.0264(14) 0.0150(13) 0.0065(12) 0.0003(12)
    C7A 0.0386(17) 0.0340(16) 0.0282(14) 0.0178(14) 0.0053(13) 0.0031(12)
    C8A 0.0387(18) 0.0415(18) 0.0286(15) 0.0192(15) -0.0006(13) -0.0048(13)
    C9A 0.0325(17) 0.0327(16) 0.0392(16) 0.0102(14) 0.0029(13) -0.0074(13)
    C10A 0.0328(16) 0.0265(15) 0.0338(15) 0.0138(13) 0.0059(13) 0.0002(12)
    C11A 0.0404(18) 0.0241(15) 0.0459(18) 0.0119(14) 0.0068(15) 0.0020(13)
    C12A 0.049(2) 0.0292(16) 0.0482(18) 0.0181(15) 0.0119(16) 0.0112(14)
    C13A 0.0421(18) 0.0396(17) 0.0337(15) 0.0205(15) 0.0026(13) 0.0037(13)
    C14A 0.0332(16) 0.0282(15) 0.0318(15) 0.0119(13) 0.0033(12) 0.0041(12)
    C15A 0.0291(16) 0.0304(15) 0.0282(14) 0.0156(13) 0.0068(12) 0.0018(12)
    C16A 0.0265(15) 0.0235(14) 0.0276(15) 0.0085(12) -0.0004(12) 0.0004(11)
    C17A 0.0230(15) 0.0308(15) 0.0284(14) 0.0042(12) 0.0030(12) 0.0020(12)
    C18A 0.0299(17) 0.0461(18) 0.0353(16) 0.0081(14) 0.0022(13) 0.0021(14)
    C19A 0.0388(18) 0.0296(16) 0.0397(16) 0.0078(14) 0.0090(14) 0.0035(13)
    C20A 0.0299(16) 0.0363(16) 0.0429(16) 0.0115(14) 0.0085(13) 0.0013(13)
    O1B 0.0491(14) 0.0319(11) 0.0389(11) 0.0159(10) 0.0155(10) 0.0143(9)
    O2B 0.0367(11) 0.0238(10) 0.0248(9) 0.0076(9) -0.0009(8) 0.0031(8)
    O3B 0.0370(12) 0.0413(12) 0.0261(10) 0.0137(10) 0.0046(9) 0.0057(8)
    N1B 0.0369(14) 0.0251(12) 0.0304(12) 0.0104(11) 0.0089(11) 0.0098(10)
    C1B 0.0288(15) 0.0280(15) 0.0300(14) 0.0089(13) 0.0053(12) 0.0023(12)
    C2B 0.0279(16) 0.0349(16) 0.0458(17) 0.0061(13) 0.0072(13) 0.0028(14)
    C3B 0.0324(17) 0.0270(15) 0.0453(17) 0.0044(13) 0.0003(14) -0.0021(13)
    C4B 0.0405(19) 0.0273(15) 0.0360(16) 0.0086(14) 0.0044(14) -0.0059(12)
    C5B 0.0291(16) 0.0257(15) 0.0374(15) 0.0097(13) 0.0050(12) 0.0040(12)
    C6B 0.0276(15) 0.0247(14) 0.0309(14) 0.0103(12) 0.0077(12) 0.0016(11)
    C7B 0.0342(17) 0.0375(17) 0.0350(16) 0.0154(14) 0.0082(13) 0.0032(13)
    C8B 0.046(2) 0.0403(17) 0.0395(16) 0.0207(16) 0.0191(15) 0.0131(14)
    C9B 0.0358(18) 0.0336(17) 0.0531(19) 0.0122(14) 0.0190(16) 0.0054(14)
    C10B 0.0296(17) 0.0305(15) 0.0434(17) 0.0112(13) 0.0093(14) -0.0013(13)
    C11B 0.0298(17) 0.0405(18) 0.058(2) 0.0112(15) 0.0101(15) -0.0036(16)
    C12B 0.0288(18) 0.053(2) 0.054(2) 0.0198(16) -0.0016(15) -0.0103(17)
    C13B 0.042(2) 0.0512(19) 0.0394(17) 0.0276(17) 0.0021(15) 0.0004(15)
    C14B 0.0312(16) 0.0338(16) 0.0363(16) 0.0154(13) 0.0066(13) 0.0031(13)
    C15B 0.0282(16) 0.0256(14) 0.0352(15) 0.0126(13) 0.0070(12) -0.0003(12)
    C16B 0.0302(16) 0.0331(16) 0.0249(14) 0.0143(13) 0.0068(12) 0.0054(12)
    C17B 0.0356(17) 0.0216(14) 0.0306(14) 0.0062(13) 0.0033(12) -0.0006(11)
    C18B 0.057(2) 0.0305(16) 0.0341(16) 0.0111(15) 0.0031(15) 0.0036(13)
    C19B 0.0315(17) 0.0350(16) 0.0384(16) 0.0064(14) 0.0063(13) -0.0050(13)
    C20B 0.0380(18) 0.0313(16) 0.0429(16) 0.0133(14) 0.0045(14) -0.0019(13)
_geom_special_details
;
All e.s.d.'s (except the e.s.d. in the dihedral angle between two l.s. planes)
are estimated using the full covariance matrix. The cell e.s.d.'s are taken
into account individually in the estimation of e.s.d.'s in distances, angles
and torsion angles; correlations between e.s.d.'s in cell parameters are only
used when they are defined by crystal symmetry. An approximate (isotropic)
treatment of cell e.s.d.'s is used for estimating e.s.d.'s involving l.s.
planes.
;
loop_
    _geom_bond_atom_site_label_1
    _geom_bond_atom_site_label_2
    _geom_bond_site_symmetry_2
    _geom_bond_distance
    _geom_bond_publ_flag
    O1A N1A . 1.405(3) ?
    O1A H1OA . 0.96(4) ?
    O2A C16A . 1.337(3) ?
    O2A C17A . 1.480(3) ?
    O3A C16A . 1.223(3) ?
    N1A C16A . 1.363(3) ?
    N1A C1A . 1.454(3) ?
    C1A C2A . 1.534(4) ?
    C1A C5A . 1.554(3) ?
    C1A H2 . 1.0000 ?
    C2A C3A . 1.497(4) ?
    C2A H3 . 0.9900 ?
    C2A H4 . 0.9900 ?
    C3A C4A . 1.321(4) ?
    C3A H3A . 0.9500 ?
    C4A C5A . 1.503(4) ?
    C4A H4A . 0.9500 ?
    C5A C6A . 1.521(4) ?
    C5A H5 . 1.0000 ?
    C6A C7A . 1.375(4) ?
    C6A C15A . 1.436(4) ?
    C7A C8A . 1.404(4) ?
    C7A H6 . 0.9500 ?
    C8A C9A . 1.361(4) ?
    C8A H7 . 0.9500 ?
    C9A C10A . 1.418(4) ?
    C9A H8 . 0.9500 ?
    C10A C11A . 1.411(4) ?
    C10A C15A . 1.427(4) ?
    C11A C12A . 1.362(4) ?
    C11A H11A . 0.9500 ?
    C12A C13A . 1.409(4) ?
    C12A H12A . 0.9500 ?
    C13A C14A . 1.362(4) ?
    C13A H13A . 0.9500 ?
    C14A C15A . 1.421(4) ?
    C14A H14A . 0.9500 ?
    C17A C19A . 1.513(4) ?
    C17A C18A . 1.517(4) ?
    C17A C20A . 1.526(3) ?
    C18A H18A . 0.9800 ?
    C18A H18B . 0.9800 ?
    C18A H18C . 0.9800 ?
    C19A H19A . 0.9800 ?
    C19A H19B . 0.9800 ?
    C19A H19C . 0.9800 ?
    C20A H20A . 0.9800 ?
    C20A H20B . 0.9800 ?
    C20A H20C . 0.9800 ?
    O1B N1B . 1.407(3) ?
    O1B H1OB . 0.88(3) ?
    O2B C16B . 1.337(3) ?
    O2B C17B . 1.479(3) ?
    O3B C16B . 1.222(3) ?
    N1B C16B . 1.357(3) ?
    N1B C1B . 1.450(3) ?
    C1B C2B . 1.536(4) ?
    C1B C5B . 1.553(3) ?
    C1B H10 . 1.0000 ?
    C2B C3B . 1.509(4) ?
    C2B H11 . 0.9900 ?
    C2B H12 . 0.9900 ?
    C3B C4B . 1.319(4) ?
    C3B H3B . 0.9500 ?
    C4B C5B . 1.510(4) ?
    C4B H13 . 0.9500 ?
    C5B C6B . 1.515(4) ?
    C5B H14 . 1.0000 ?
    C6B C7B . 1.371(4) ?
    C6B C15B . 1.431(4) ?
    C7B C8B . 1.402(4) ?
    C7B H15 . 0.9500 ?
    C8B C9B . 1.366(4) ?
    C8B H16 . 0.9500 ?
    C9B C10B . 1.410(4) ?
    C9B H17 . 0.9500 ?
    C10B C11B . 1.417(4) ?
    C10B C15B . 1.428(4) ?
    C11B C12B . 1.359(4) ?
    C11B H11B . 0.9500 ?
    C12B C13B . 1.400(4) ?
    C12B H12B . 0.9500 ?
    C13B C14B . 1.369(4) ?
    C13B H13B . 0.9500 ?
    C14B C15B . 1.421(4) ?
    C14B H14B . 0.9500 ?
    C17B C19B . 1.511(4) ?
    C17B C20B . 1.514(3) ?
    C17B C18B . 1.518(4) ?
    C18B H18D . 0.9800 ?
    C18B H18E . 0.9800 ?
    C18B H18F . 0.9800 ?
    C19B H19D . 0.9800 ?
    C19B H19E . 0.9800 ?
    C19B H19F . 0.9800 ?
    C20B H20D . 0.9800 ?
    C20B H20E . 0.9800 ?
    C20B H20F . 0.9800 ?
loop_
    _geom_angle_atom_site_label_1
    _geom_angle_atom_site_label_2
    _geom_angle_atom_site_label_3
    _geom_angle_site_symmetry_1
    _geom_angle_site_symmetry_3
    _geom_angle
    _geom_angle_publ_flag
    N1A O1A H1OA . . 104(2) ?
    C16A O2A C17A . . 120.66(19) ?
    C16A N1A O1A . . 114.3(2) ?
    C16A N1A C1A . . 125.8(2) ?
    O1A N1A C1A . . 113.7(2) ?
    N1A C1A C2A . . 113.2(2) ?
    N1A C1A C5A . . 114.6(2) ?
    C2A C1A C5A . . 105.8(2) ?
    N1A C1A H2 . . 107.7 ?
    C2A C1A H2 . . 107.7 ?
    C5A C1A H2 . . 107.7 ?
    C3A C2A C1A . . 101.8(2) ?
    C3A C2A H3 . . 111.4 ?
    C1A C2A H3 . . 111.4 ?
    C3A C2A H4 . . 111.4 ?
    C1A C2A H4 . . 111.4 ?
    H3 C2A H4 . . 109.3 ?
    C4A C3A C2A . . 112.1(3) ?
    C4A C3A H3A . . 124.0 ?
    C2A C3A H3A . . 124.0 ?
    C3A C4A C5A . . 112.6(2) ?
    C3A C4A H4A . . 123.7 ?
    C5A C4A H4A . . 123.7 ?
    C4A C5A C6A . . 115.7(2) ?
    C4A C5A C1A . . 100.6(2) ?
    C6A C5A C1A . . 113.1(2) ?
    C4A C5A H5 . . 109.0 ?
    C6A C5A H5 . . 109.0 ?
    C1A C5A H5 . . 109.0 ?
    C7A C6A C15A . . 118.9(2) ?
    C7A C6A C5A . . 119.6(2) ?
    C15A C6A C5A . . 121.5(2) ?
    C6A C7A C8A . . 121.9(3) ?
    C6A C7A H6 . . 119.1 ?
    C8A C7A H6 . . 119.1 ?
    C9A C8A C7A . . 120.2(3) ?
    C9A C8A H7 . . 119.9 ?
    C7A C8A H7 . . 119.9 ?
    C8A C9A C10A . . 120.8(3) ?
    C8A C9A H8 . . 119.6 ?
    C10A C9A H8 . . 119.6 ?
    C11A C10A C9A . . 121.6(3) ?
    C11A C10A C15A . . 119.3(2) ?
    C9A C10A C15A . . 119.1(2) ?
    C12A C11A C10A . . 121.4(3) ?
    C12A C11A H11A . . 119.3 ?
    C10A C11A H11A . . 119.3 ?
    C11A C12A C13A . . 119.6(3) ?
    C11A C12A H12A . . 120.2 ?
    C13A C12A H12A . . 120.2 ?
    C14A C13A C12A . . 120.7(3) ?
    C14A C13A H13A . . 119.7 ?
    C12A C13A H13A . . 119.7 ?
    C13A C14A C15A . . 121.4(3) ?
    C13A C14A H14A . . 119.3 ?
    C15A C14A H14A . . 119.3 ?
    C14A C15A C10A . . 117.6(2) ?
    C14A C15A C6A . . 123.3(2) ?
    C10A C15A C6A . . 119.1(2) ?
    O3A C16A O2A . . 126.1(2) ?
    O3A C16A N1A . . 123.3(2) ?
    O2A C16A N1A . . 110.4(2) ?
    O2A C17A C19A . . 109.8(2) ?
    O2A C17A C18A . . 101.86(19) ?
    C19A C17A C18A . . 110.2(2) ?
    O2A C17A C20A . . 109.7(2) ?
    C19A C17A C20A . . 113.1(2) ?
    C18A C17A C20A . . 111.5(2) ?
    C17A C18A H18A . . 109.5 ?
    C17A C18A H18B . . 109.5 ?
    H18A C18A H18B . . 109.5 ?
    C17A C18A H18C . . 109.5 ?
    H18A C18A H18C . . 109.5 ?
    H18B C18A H18C . . 109.5 ?
    C17A C19A H19A . . 109.5 ?
    C17A C19A H19B . . 109.5 ?
    H19A C19A H19B . . 109.5 ?
    C17A C19A H19C . . 109.5 ?
    H19A C19A H19C . . 109.5 ?
    H19B C19A H19C . . 109.5 ?
    C17A C20A H20A . . 109.5 ?
    C17A C20A H20B . . 109.5 ?
    H20A C20A H20B . . 109.5 ?
    C17A C20A H20C . . 109.5 ?
    H20A C20A H20C . . 109.5 ?
    H20B C20A H20C . . 109.5 ?
    N1B O1B H1OB . . 107(2) ?
    C16B O2B C17B . . 121.51(19) ?
    C16B N1B O1B . . 115.0(2) ?
    C16B N1B C1B . . 125.7(2) ?
    O1B N1B C1B . . 113.83(19) ?
    N1B C1B C2B . . 114.0(2) ?
    N1B C1B C5B . . 115.4(2) ?
    C2B C1B C5B . . 105.2(2) ?
    N1B C1B H10 . . 107.3 ?
    C2B C1B H10 . . 107.3 ?
    C5B C1B H10 . . 107.3 ?
    C3B C2B C1B . . 101.4(2) ?
    C3B C2B H11 . . 111.5 ?
    C1B C2B H11 . . 111.5 ?
    C3B C2B H12 . . 111.5 ?
    C1B C2B H12 . . 111.5 ?
    H11 C2B H12 . . 109.3 ?
    C4B C3B C2B . . 111.8(3) ?
    C4B C3B H3B . . 124.1 ?
    C2B C3B H3B . . 124.1 ?
    C3B C4B C5B . . 112.3(2) ?
    C3B C4B H13 . . 123.8 ?
    C5B C4B H13 . . 123.8 ?
    C4B C5B C6B . . 116.6(2) ?
    C4B C5B C1B . . 100.6(2) ?
    C6B C5B C1B . . 113.5(2) ?
    C4B C5B H14 . . 108.6 ?
    C6B C5B H14 . . 108.6 ?
    C1B C5B H14 . . 108.6 ?
    C7B C6B C15B . . 118.8(3) ?
    C7B C6B C5B . . 119.6(2) ?
    C15B C6B C5B . . 121.6(2) ?
    C6B C7B C8B . . 122.3(3) ?
    C6B C7B H15 . . 118.9 ?
    C8B C7B H15 . . 118.9 ?
    C9B C8B C7B . . 119.8(3) ?
    C9B C8B H16 . . 120.1 ?
    C7B C8B H16 . . 120.1 ?
    C8B C9B C10B . . 120.9(3) ?
    C8B C9B H17 . . 119.5 ?
    C10B C9B H17 . . 119.5 ?
    C9B C10B C11B . . 121.4(3) ?
    C9B C10B C15B . . 119.2(3) ?
    C11B C10B C15B . . 119.4(3) ?
    C12B C11B C10B . . 121.0(3) ?
    C12B C11B H11B . . 119.5 ?
    C10B C11B H11B . . 119.5 ?
    C11B C12B C13B . . 120.3(3) ?
    C11B C12B H12B . . 119.8 ?
    C13B C12B H12B . . 119.8 ?
    C14B C13B C12B . . 120.2(3) ?
    C14B C13B H13B . . 119.9 ?
    C12B C13B H13B . . 119.9 ?
    C13B C14B C15B . . 121.8(3) ?
    C13B C14B H14B . . 119.1 ?
    C15B C14B H14B . . 119.1 ?
    C14B C15B C10B . . 117.2(3) ?
    C14B C15B C6B . . 123.6(3) ?
    C10B C15B C6B . . 119.1(2) ?
    O3B C16B O2B . . 125.9(2) ?
    O3B C16B N1B . . 124.1(2) ?
    O2B C16B N1B . . 109.9(2) ?
    O2B C17B C19B . . 109.9(2) ?
    O2B C17B C20B . . 110.5(2) ?
    C19B C17B C20B . . 113.5(2) ?
    O2B C17B C18B . . 100.9(2) ?
    C19B C17B C18B . . 109.6(2) ?
    C20B C17B C18B . . 111.6(2) ?
    C17B C18B H18D . . 109.5 ?
    C17B C18B H18E . . 109.5 ?
    H18D C18B H18E . . 109.5 ?
    C17B C18B H18F . . 109.5 ?
    H18D C18B H18F . . 109.5 ?
    H18E C18B H18F . . 109.5 ?
    C17B C19B H19D . . 109.5 ?
    C17B C19B H19E . . 109.5 ?
    H19D C19B H19E . . 109.5 ?
    C17B C19B H19F . . 109.5 ?
    H19D C19B H19F . . 109.5 ?
    H19E C19B H19F . . 109.5 ?
    C17B C20B H20D . . 109.5 ?
    C17B C20B H20E . . 109.5 ?
    H20D C20B H20E . . 109.5 ?
    C17B C20B H20F . . 109.5 ?
    H20D C20B H20F . . 109.5 ?
    H20E C20B H20F . . 109.5 ?
loop_
    _geom_hbond_atom_site_label_D
    _geom_hbond_atom_site_label_H
    _geom_hbond_atom_site_label_A
    _geom_hbond_site_symmetry_A
    _geom_hbond_distance_DH
    _geom_hbond_distance_HA
    _geom_hbond_distance_DA
    _geom_hbond_angle_DHA
    O1A H1OA O3A 2_666 0.96(4) 1.75(4) 2.689(3) 165(3)
    O1B H1OB O3B 2_665 0.88(3) 1.84(4) 2.714(3) 179(4)
