# Supplementary material for: tert-Butyl N-hydr­oxy-N-[(1S*,2R*)-2-(1-naphth­yl)cyclo­pent-3-en-1-yl]carbamate
Source: Acta Crystallogr Sect E Struct Rep Online. 2009 Jun 6;65(Pt 7):o1481. doi: 10.1107/S1600536809020315 (PMC2969270; doi:10.1107/S1600536809020315)
Supplement: Supplementary file 2 [file e-65-o1481-Isup2.hkl]

# 
# h,k,l, Fc-squared, Fo-squared, sigma(Fo-squared) and status flag 
# 
data_I
_shelx_title ' k0985                  R =  New: P-1' 
_shelx_refln_list_code          4 
_shelx_F_calc_maximum      167.47 
_exptl_crystal_F_000       696.00 
_reflns_d_resolution_high  0.8017 
 
loop_ 
 _symmetry_equiv_pos_as_xyz 
 'x, y, z' 
 '-x, -y, -z' 
 
_cell_length_a     8.4710 
_cell_length_b     8.4880 
_cell_length_c    26.1840 
_cell_angle_alpha  95.980 
_cell_angle_beta   95.419 
_cell_angle_gamma 111.960 
 
_shelx_F_squared_multiplier     1.000 
 
loop_ 
 _refln_index_h 
 _refln_index_k 
 _refln_index_l 
 _refln_F_squared_calc 
 _refln_F_squared_meas 
 _refln_F_squared_sigma 
 _refln_observed_status 
   1   0   0     3382.38     3049.25     77.64 o 
   2   0   0       23.31       18.87      3.85 o 
   3   0   0      614.31      582.07     19.65 o 
   4   0   0      264.11      262.04     11.55 o 
   5   0   0      181.44      143.89     10.25 o 
   6   0   0       12.28        1.96      5.45 o 
   7   0   0        8.58       -2.74     10.40 o 
   8   0   0       35.67       36.57     15.31 o 
   9   0   0        0.97        1.66     16.91 o 
 -10   1   0        5.57       14.64     15.72 o 
  -9   1   0        1.36       12.52     15.78 o 
  -8   1   0        4.48        7.09      9.26 o 
  -7   1   0      654.50      617.53     30.45 o 
  -6   1   0      390.15      379.41     32.76 o 
  -5   1   0       70.09       68.22      6.69 o 
  -4   1   0     1035.65     1002.59     28.94 o 
  -3   1   0       79.37       84.86      4.86 o 
  -2   1   0     6868.80     6600.22    132.14 o 
  -1   1   0     4279.83     4157.41     72.57 o 
   0   1   0     3702.62     3513.43     85.10 o 
   1   1   0     1828.09     1662.49     47.12 o 
   2   1   0     1150.93     1048.78     34.22 o 
   3   1   0     1734.58     1793.86     84.89 o 
   4   1   0      341.37      350.21     14.96 o 
   5   1   0      853.37      901.59     51.53 o 
   6   1   0     1059.44      988.75     39.95 o 
   7   1   0        4.30       11.54     13.14 o 
   8   1   0        9.03       -7.14     16.97 o 
   9   1   0       46.38        5.48     15.31 o 
 -10   2   0       17.65       45.57     18.47 o 
  -9   2   0        0.57        7.60     13.60 o 
  -8   2   0      315.04      346.45     21.03 o 
  -7   2   0       97.26       93.25     23.88 o 
  -6   2   0       39.78       37.64      6.16 o 
  -5   2   0      310.38      300.31     17.66 o 
  -4   2   0        0.07        3.95      2.82 o 
  -3   2   0       28.67       19.12      2.56 o 
  -2   2   0     3453.70     3295.78     59.37 o 
  -1   2   0       65.52      246.56     21.79 o 
   0   2   0       46.57       47.89      5.02 o 
   1   2   0       16.31       13.61      3.26 o 
   2   2   0       80.04       83.75      5.98 o 
   3   2   0      412.73      419.07     24.82 o 
   4   2   0        2.77        0.57      4.97 o 
   5   2   0      117.68      167.81     18.16 o 
   6   2   0      998.35      964.70     48.75 o 
   7   2   0        1.77      -11.02     13.76 o 
   8   2   0        3.61        7.71     12.62 o 
 -10   3   0       20.73       34.81     15.21 o 
  -9   3   0      128.30      141.41     21.83 o 
  -8   3   0      124.40      105.19     14.80 o 
  -7   3   0        0.26        3.76      3.93 o 
  -6   3   0      222.83      212.96     11.06 o 
  -5   3   0      544.92      601.75     18.01 o 
  -4   3   0        5.95        8.09      2.55 o 
  -3   3   0     1186.82     1215.97     25.77 o 
  -2   3   0      169.73      151.11     11.03 o 
  -1   3   0     1675.92     1730.80     46.08 o 
   0   3   0     3336.96     3208.21     82.76 o 
   1   3   0      240.56      235.05      8.56 o 
   2   3   0      108.73      105.21      6.41 o 
   3   3   0       13.91       24.83      6.47 o 
   4   3   0      251.16      228.20     13.33 o 
   5   3   0      380.97      342.23     27.88 o 
   6   3   0        4.13       -3.31      9.36 o 
   7   3   0        1.11        3.31      9.93 o 
   8   3   0        0.00       18.21     17.12 o 
 -10   4   0        0.02       15.31     16.40 o 
  -9   4   0       44.23       39.47     11.54 o 
  -8   4   0        7.57       19.05      8.68 o 
  -7   4   0       32.23       22.64      5.58 o 
  -6   4   0       11.00       12.85      3.97 o 
  -5   4   0     1061.32     1113.28     32.58 o 
  -4   4   0     1053.79     1061.79     31.35 o 
  -3   4   0      169.30      152.13      6.24 o 
  -2   4   0      818.22      831.88     25.79 o 
  -1   4   0      395.49      359.80     26.20 o 
   0   4   0      539.46      544.04     18.51 o 
   1   4   0        6.21        9.82      6.08 o 
   2   4   0      244.17      249.48     12.85 o 
   3   4   0      305.97      288.04     15.64 o 
   4   4   0      196.45      183.41     16.61 o 
   5   4   0      172.50      139.46     15.52 o 
   6   4   0       12.82       20.48     15.52 o 
   7   4   0       41.19       13.86     20.54 o 
 -10   5   0       12.74      -16.45     16.45 o 
  -9   5   0       24.92        9.88     12.67 o 
  -8   5   0      127.49      116.36     12.60 o 
  -7   5   0       72.67       86.53      7.85 o 
  -6   5   0      158.01      166.97      9.68 o 
  -5   5   0      110.50      113.76      9.70 o 
  -4   5   0       18.28       14.86      2.84 o 
  -3   5   0     1263.62     1263.43     43.74 o 
  -2   5   0       13.83        8.73      2.79 o 
  -1   5   0        9.27       10.74      7.81 o 
   0   5   0      291.99      280.97     12.94 o 
   1   5   0     1152.65     1216.19     41.00 o 
   2   5   0      165.80      144.96     11.05 o 
   3   5   0        1.73       12.55      6.16 o 
   4   5   0        4.96       27.67     13.29 o 
   5   5   0       59.86       70.98     15.52 o 
   6   5   0       45.07       32.80     20.54 o 
 -10   6   0        1.93       -6.05     11.59 o 
  -9   6   0       14.98       17.64      9.36 o 
  -8   6   0        1.68       -6.62      6.62 o 
  -7   6   0       38.08       40.46      9.57 o 
  -6   6   0       12.33        7.94      6.91 o 
  -5   6   0        4.52        4.19      3.95 o 
  -4   6   0       10.93       14.31      5.73 o 
  -3   6   0      221.08      224.34     27.28 o 
  -2   6   0       17.94        8.94      6.16 o 
  -1   6   0       11.77        8.07      6.47 o 
   0   6   0        0.10        5.95      7.55 o 
   1   6   0        3.54        6.90      8.22 o 
   2   6   0       93.12      105.63     14.05 o 
   3   6   0        1.24       17.12      9.36 o 
   5   6   0      137.39      127.23     21.11 o 
  -9   7   0       93.22      101.66     17.12 o 
  -8   7   0       60.37       68.03     14.95 o 
  -7   7   0      137.92      163.40     10.12 o 
  -6   7   0        5.54        6.89      5.79 o 
  -5   7   0       79.67       77.13      6.25 o 
  -4   7   0      377.10      351.29     14.86 o 
  -3   7   0       30.01       33.01      5.19 o 
  -2   7   0       95.28      102.44     10.27 o 
  -1   7   0      169.81      169.12     15.11 o 
   0   7   0      152.11      168.43     12.67 o 
   1   7   0        2.58       -9.88      9.88 o 
   2   7   0      160.92      159.01     18.73 o 
   3   7   0      174.77      178.37     22.66 o 
   4   7   0       20.43       -9.41     16.60 o 
  -9   8   0       28.35       -3.31     12.73 o 
  -8   8   0       85.66      137.56     16.66 o 
  -7   8   0       37.80       19.19     16.97 o 
  -6   8   0       20.79        2.79      7.81 o 
  -5   8   0       15.82       16.50      6.61 o 
  -4   8   0       38.27       37.47      5.48 o 
  -3   8   0       94.36      109.92     23.77 o 
  -2   8   0        7.58       16.68      5.62 o 
  -1   8   0      202.69      153.29     17.23 o 
   0   8   0        1.91      -10.40     10.40 o 
   1   8   0       10.41        2.74     13.14 o 
   2   8   0        9.67       16.50     12.10 o 
   3   8   0        0.23      -10.50     12.16 o 
  -8   9   0        4.26       -7.29     15.72 o 
  -7   9   0       28.51       28.13      8.11 o 
  -6   9   0        0.52        0.47      6.70 o 
  -5   9   0       29.53       30.65      7.43 o 
  -4   9   0       79.43       75.31     13.48 o 
  -3   9   0      387.18      425.76     38.41 o 
  -1   9   0        8.26       23.95     11.43 o 
   0   9   0        6.72        0.00     12.00 o 
   1   9   0       39.97       53.59     14.79 o 
  -6  10   0        0.05        1.09     11.07 o 
  -5  10   0        8.95        6.57     12.00 o 
  -4  10   0       28.32       -6.47     17.28 o 
  -2  10   0       19.21       43.92     14.12 o 
   1 -10   1      106.04      205.55     25.09 o 
   2 -10   1       43.72       59.85     15.26 o 
   3 -10   1       12.89       20.74     11.48 o 
   4 -10   1        0.02       -6.47     15.16 o 
   5 -10   1       60.81       66.22     15.88 o 
   6 -10   1        9.88        9.98     16.60 o 
  -1  -9   1       32.38       32.28     15.88 o 
   0  -9   1       25.67       44.75     15.83 o 
   1  -9   1      328.90      320.41     31.21 o 
   2  -9   1      122.95      101.72     15.32 o 
   3  -9   1      196.26      195.09     19.82 o 
   4  -9   1       73.22       88.32      8.54 o 
   5  -9   1      561.61      586.57     27.23 o 
   6  -9   1        7.67        3.78      7.10 o 
   7  -9   1       24.73       14.50      7.40 o 
  -3  -8   1        1.62       11.02     12.67 o 
  -2  -8   1        3.79      -11.02     16.50 o 
  -1  -8   1       16.96       34.55     10.40 o 
   0  -8   1       18.55       34.45     11.48 o 
   1  -8   1      162.45      148.01     20.96 o 
   2  -8   1      436.54      495.38     22.55 o 
   3  -8   1      310.73      326.74     25.42 o 
   4  -8   1       59.06       51.85      9.50 o 
   5  -8   1      122.49      132.05     27.14 o 
   6  -8   1       39.66       40.58      8.21 o 
   7  -8   1       46.30       38.11      7.85 o 
   8  -8   1        0.03       -3.31      8.33 o 
   9  -8   1        0.24       -8.85     13.29 o 
  -4  -7   1       14.86      -10.55     18.83 o 
  -3  -7   1       30.60       36.47     16.04 o 
  -2  -7   1      171.18      186.60     23.18 o 
  -1  -7   1       54.21       66.32      9.80 o 
   0  -7   1      297.60      265.25     22.67 o 
   1  -7   1      550.84      624.35     25.33 o 
   2  -7   1      204.47      200.66     11.01 o 
   3  -7   1      228.35      279.96     33.20 o 
   4  -7   1      474.51      491.94     17.54 o 
   5  -7   1       20.09       17.15      4.52 o 
   6  -7   1       31.82       35.86      6.06 o 
   7  -7   1       20.39        4.45      7.19 o 
   8  -7   1       46.76       42.01     13.81 o 
   9  -7   1        0.87        6.62     13.24 o 
  -5  -6   1        4.22        8.33     13.35 o 
  -4  -6   1      142.81      171.73     24.94 o 
  -3  -6   1        5.01        2.74     12.16 o 
  -2  -6   1       38.38       36.53      8.47 o 
  -1  -6   1      400.60      408.29     18.72 o 
   0  -6   1      542.97      531.82     22.95 o 
   1  -6   1        5.27        6.27      4.61 o 
   2  -6   1        1.62        3.54      6.28 o 
   3  -6   1      248.80      234.63     11.19 o 
   4  -6   1      140.54      118.71      9.07 o 
   5  -6   1      569.96      575.41     19.74 o 
   6  -6   1      101.06       96.79      9.15 o 
   7  -6   1       34.63       22.88     16.48 o 
   8  -6   1       80.11       64.67     15.47 o 
   9  -6   1      112.85      141.35     18.78 o 
  10  -6   1       47.67       78.84     20.38 o 
  -6  -5   1       13.12        0.57     17.23 o 
  -5  -5   1      197.66      214.19     21.68 o 
  -4  -5   1       10.80       17.69     10.50 o 
  -3  -5   1        2.79        3.11     21.78 o 
  -2  -5   1      271.82      291.87     15.37 o 
  -1  -5   1        1.49        3.33      4.89 o 
   0  -5   1      258.14      254.98     16.26 o 
   1  -5   1        1.72        6.66      3.27 o 
   2  -5   1     1194.21     1194.74     34.91 o 
   3  -5   1     1150.50     1179.80     31.08 o 
   4  -5   1       58.58       61.56      4.59 o 
   5  -5   1       77.19       84.30     10.22 o 
   6  -5   1       32.11       15.68      6.57 o 
   7  -5   1       89.09       97.76      7.20 o 
   8  -5   1      154.00      158.81     13.53 o 
   9  -5   1        0.21       -4.97     12.67 o 
  10  -5   1       51.66       20.33     15.93 o 
  -7  -4   1       85.80       78.79     20.54 o 
  -6  -4   1       19.44       22.71     17.17 o 
  -5  -4   1       93.41       83.61     16.09 o 
  -4  -4   1       15.36       14.02      7.14 o 
  -3  -4   1        0.11        0.96      4.59 o 
  -2  -4   1        8.12       15.78      7.24 o 
  -1  -4   1       23.22       24.42      5.95 o 
   0  -4   1     1280.32     1327.68     41.30 o 
   1  -4   1       66.74       80.26      5.57 o 
   2  -4   1      124.39      117.37      7.17 o 
   3  -4   1      433.95      368.45     11.33 o 
   4  -4   1       55.51       50.63      3.82 o 
   5  -4   1       41.46       69.42      7.05 o 
   6  -4   1      303.46      355.52     13.61 o 
   7  -4   1       71.48       70.99     13.06 o 
   8  -4   1        6.09       -6.61      6.61 o 
   9  -4   1       40.43       31.81     12.62 o 
  10  -4   1        0.93      -15.31     17.48 o 
  -8  -3   1        4.91       17.12     20.43 o 
  -7  -3   1       37.95       44.23     19.35 o 
  -6  -3   1      383.57      406.57     38.26 o 
  -5  -3   1       42.27       35.49      9.47 o 
  -4  -3   1        0.46        4.11      5.51 o 
  -3  -3   1      337.07      352.36     23.41 o 
  -2  -3   1     1494.39     1620.82     45.67 o 
  -1  -3   1      384.72      372.93     19.12 o 
   0  -3   1      365.92      365.30     23.58 o 
   1  -3   1       52.13       48.77      3.46 o 
   2  -3   1      141.60      125.34      8.92 o 
   3  -3   1       25.42       25.58      2.47 o 
   4  -3   1        3.46        7.50      2.55 o 
   5  -3   1       12.95       35.43      5.16 o 
   6  -3   1      215.12      257.25     11.26 o 
   7  -3   1       25.68       33.58      5.44 o 
   8  -3   1      188.32      196.57     15.09 o 
   9  -3   1        8.12        1.09      9.83 o 
  10  -3   1       34.31       42.42     16.86 o 
  -8  -2   1        0.21       12.67     17.64 o 
  -7  -2   1        0.99       13.24     15.41 o 
  -6  -2   1      105.76       87.03     17.64 o 
  -5  -2   1       85.38       93.24      9.58 o 
  -4  -2   1      793.83      865.99     31.93 o 
  -3  -2   1      939.93     1001.43     30.99 o 
  -2  -2   1     1094.10     1141.71     35.73 o 
  -1  -2   1     1875.60     1728.55     70.34 o 
   0  -2   1      287.78      281.00     14.21 o 
   1  -2   1      631.54      575.92     36.24 o 
   2  -2   1      220.99      211.85      5.76 o 
   3  -2   1       14.39       19.99      2.32 o 
   4  -2   1       54.71       62.62     11.41 o 
   5  -2   1      550.83      557.73     17.00 o 
   6  -2   1       59.92       55.63      7.57 o 
   7  -2   1       84.93       75.64     12.99 o 
   8  -2   1      156.93      193.89     21.32 o 
   9  -2   1      103.26      100.16     17.95 o 
  10  -2   1      131.09      125.31     22.25 o 
  -9  -1   1       62.11       43.25     20.80 o 
  -8  -1   1        0.66       -9.88      9.88 o 
  -7  -1   1       83.98       62.55     16.45 o 
  -6  -1   1       74.27       53.82      8.60 o 
  -5  -1   1        6.47       10.81      5.20 o 
  -4  -1   1      531.41      546.47     20.95 o 
  -3  -1   1      368.58      364.02     13.54 o 
  -2  -1   1     1907.62     1781.44     49.20 o 
  -1  -1   1       68.03       61.34      3.70 o 
   0  -1   1      737.06      683.76     18.80 o 
   1  -1   1       24.99       24.91      1.68 o 
   2  -1   1       67.14      210.88     10.05 o 
   3  -1   1     2407.64     2355.00     72.21 o 
   4  -1   1       11.59       33.86      5.00 o 
   5  -1   1      267.04      282.92     17.97 o 
   6  -1   1       58.29       43.88      7.69 o 
   7  -1   1      443.61      437.75     24.44 o 
   8  -1   1       94.06       88.32     17.44 o 
   9  -1   1       39.45       65.80     16.86 o 
  -9   0   1        0.00        5.43     11.43 o 
  -8   0   1        1.97        9.83     11.48 o 
  -7   0   1      842.35      759.22     48.31 o 
  -6   0   1       80.35       90.31      9.71 o 
  -5   0   1     1327.77     1364.68     44.80 o 
  -4   0   1       36.84       43.75      4.82 o 
  -3   0   1      195.41      168.03      8.50 o 
  -2   0   1       55.38       59.87      7.58 o 
  -1   0   1     7260.49     6876.15    163.12 o 
   1   0   1     3439.62     3110.64     80.01 o 
   2   0   1     1216.12     1164.16     33.51 o 
   3   0   1        6.04       10.12      5.51 o 
   4   0   1     1508.99     1625.46     46.14 o 
   5   0   1      243.73      242.84     12.53 o 
   6   0   1        1.89       -1.38      6.54 o 
   7   0   1      143.89      230.11     24.63 o 
   8   0   1        0.00       -2.17     10.35 o 
   9   0   1        2.75        5.43     13.09 o 
 -10   1   1        1.24       20.64     18.47 o 
  -9   1   1       13.48        4.35     11.43 o 
  -8   1   1        0.05        1.09     12.00 o 
  -7   1   1      331.08      330.16     33.63 o 
  -6   1   1      304.45      335.94     16.32 o 
  -5   1   1       34.42       37.49      6.21 o 
  -4   1   1      558.81      594.61     23.78 o 
  -3   1   1        7.35        5.77      3.11 o 
  -2   1   1    17762.25    18892.53    441.06 o 
  -1   1   1        0.03        6.46      0.98 o 
   0   1   1     4490.64     4361.47    147.63 o 
   1   1   1     8276.34     8449.52    202.31 o 
   2   1   1       16.96        6.78      3.26 o 
   3   1   1      830.03      840.68     27.42 o 
   4   1   1        0.00       -1.92      4.63 o 
   5   1   1      193.26      198.72     12.62 o 
   6   1   1      671.58      684.00     28.32 o 
   7   1   1      235.07      216.96     25.77 o 
   8   1   1       11.70        7.09     15.31 o 
   9   1   1       68.72      104.35     24.57 o 
 -10   2   1       43.80       29.85     20.07 o 
  -9   2   1        4.86       17.95      9.78 o 
  -8   2   1      289.17      330.83     34.50 o 
  -7   2   1       16.92       12.59      7.98 o 
  -6   2   1       71.21       80.53      6.85 o 
  -5   2   1     1511.56     1509.09     38.02 o 
  -4   2   1      153.60      161.23      8.21 o 
  -3   2   1       22.09       27.35      3.60 o 
  -2   2   1      843.32      785.55     16.21 o 
  -1   2   1     7852.82     7747.58    255.60 o 
   0   2   1     2873.72     2832.31    105.50 o 
   1   2   1        2.42        4.37      4.06 o 
   2   2   1      310.53      251.94     16.47 o 
   3   2   1      108.09      139.34      8.64 o 
   4   2   1        3.27       -3.81      3.81 o 
   5   2   1     3281.26     3467.06    110.20 o 
   6   2   1        7.55       11.54     11.02 o 
   7   2   1      117.64      139.59     22.56 o 
   8   2   1        0.07      -14.28     18.67 o 
 -10   3   1        8.34        7.09     11.95 o 
  -9   3   1      125.87      170.28     22.40 o 
  -8   3   1        4.88        9.68      7.54 o 
  -7   3   1       19.30       14.85      4.89 o 
  -6   3   1       99.54       94.72      7.38 o 
  -5   3   1       25.04       34.97      4.43 o 
  -4   3   1       39.87       33.62      3.02 o 
  -3   3   1       48.30       52.29      3.73 o 
  -2   3   1     1744.61     1785.48     47.42 o 
  -1   3   1      166.54      165.59      6.36 o 
   0   3   1       91.93      111.91      5.43 o 
   1   3   1     1241.79     1285.07     37.57 o 
   2   3   1      269.42      286.01     13.14 o 
   3   3   1       11.17        6.22      4.32 o 
   4   3   1       33.65       57.29     12.13 o 
   5   3   1      543.43      517.24     41.03 o 
   6   3   1      299.08      337.23     33.70 o 
   7   3   1       84.07      103.16     16.04 o 
   8   3   1       72.25       87.69     23.75 o 
 -10   4   1        4.48       -4.35     16.91 o 
  -9   4   1       19.20       28.50     10.97 o 
  -8   4   1        0.41       -4.40      7.71 o 
  -7   4   1        0.02        1.67      5.70 o 
  -6   4   1        3.56        5.18      2.82 o 
  -5   4   1        2.63        2.40      2.73 o 
  -4   4   1      165.89      170.49     11.68 o 
  -3   4   1      611.22      629.06     17.07 o 
  -2   4   1     1160.25     1241.37     35.35 o 
  -1   4   1      183.58      208.41     12.40 o 
   0   4   1     1100.65     1179.83     33.61 o 
   1   4   1      369.39      368.47     17.17 o 
   2   4   1        7.76        3.83      6.57 o 
   3   4   1        2.76       -2.90      6.52 o 
   4   4   1      124.37      134.88     12.00 o 
   5   4   1       27.15       39.78     13.24 o 
   6   4   1        0.01       16.60     15.52 o 
   7   4   1       62.51       59.29     22.14 o 
 -10   5   1       41.37       47.18     14.79 o 
  -9   5   1      223.19      276.71     27.01 o 
  -8   5   1        5.21        0.75      4.85 o 
  -7   5   1      126.64      159.65     10.36 o 
  -6   5   1      288.41      299.76     13.85 o 
  -5   5   1        0.19        2.96      2.89 o 
  -4   5   1       62.12       60.95      4.47 o 
  -3   5   1      840.34      871.72     46.43 o 
  -2   5   1        2.79       15.33      4.47 o 
  -1   5   1       42.11       43.05      4.61 o 
   0   5   1      405.27      408.69     21.19 o 
   1   5   1       85.52       72.52      7.68 o 
   2   5   1      113.06      119.99     19.14 o 
   3   5   1       96.64       88.09     10.63 o 
   4   5   1        5.65       17.69     14.38 o 
   5   5   1      140.65      137.43     21.06 o 
   6   5   1        0.05        8.90     18.31 o 
 -10   6   1        9.88        6.05     17.07 o 
  -9   6   1        1.08       27.00     13.76 o 
  -8   6   1       30.74        2.22      9.93 o 
  -7   6   1       11.30        2.00      5.04 o 
  -6   6   1      153.11      161.03      8.68 o 
  -5   6   1       78.82       73.76      5.75 o 
  -4   6   1       48.73       42.43      4.18 o 
  -3   6   1      116.72      127.82     20.78 o 
  -2   6   1       30.65       30.85     10.01 o 
  -1   6   1       34.06       38.47     17.92 o 
   0   6   1      364.11      372.05     24.34 o 
   1   6   1       77.65       92.56      9.62 o 
   2   6   1       67.97       38.85     13.50 o 
   3   6   1       16.56       23.17     13.24 o 
   4   6   1        0.04        8.28     14.38 o 
   5   6   1      103.65       74.97     16.09 o 
  -9   7   1        0.00       -7.19     12.16 o 
  -7   7   1        4.31       -0.53      8.91 o 
  -6   7   1       19.66       18.83      7.36 o 
  -5   7   1       10.10        7.21      8.33 o 
  -4   7   1       70.22       72.89      5.75 o 
  -3   7   1      243.79      238.70     24.43 o 
  -2   7   1        1.55        4.32      6.00 o 
  -1   7   1      237.21      223.96     16.72 o 
   0   7   1       19.64       14.80      5.59 o 
   1   7   1       18.40       17.79      8.43 o 
   2   7   1       34.67       32.43     11.02 o 
   4   7   1        1.11      -11.64     11.64 o 
  -9   8   1        0.04        3.88     12.72 o 
  -8   8   1       74.47       63.32     13.92 o 
  -7   8   1       14.45       11.99      6.46 o 
  -6   8   1       51.69       54.17      7.63 o 
  -5   8   1       15.33       17.50      4.48 o 
  -4   8   1      973.04     1027.48     53.71 o 
  -3   8   1      637.98      676.75     68.10 o 
  -2   8   1       54.56       67.39      8.04 o 
  -1   8   1        2.75       13.32     13.09 o 
   0   8   1       12.30       13.09      9.83 o 
   1   8   1        5.98        6.00     12.05 o 
   2   8   1       21.87       21.98     15.93 o 
   3   8   1        4.24       27.05     19.35 o 
  -8   9   1       17.10       -5.07     16.86 o 
  -7   9   1       54.24       25.25     16.24 o 
  -6   9   1        0.03        0.44     16.42 o 
  -5   9   1       57.27       56.16     16.79 o 
  -4   9   1        0.67       -5.39      5.39 o 
  -3   9   1       71.63       60.16      8.31 o 
  -2   9   1       68.98      109.21     14.12 o 
  -1   9   1        6.41       -4.35     11.43 o 
   0   9   1        3.87       17.43     12.52 o 
   1   9   1      117.09      188.17     25.77 o 
  -6  10   1       29.41       16.61     18.78 o 
  -5  10   1      371.02      384.61     38.82 o 
  -4  10   1       24.34       -1.09     16.19 o 
  -2  10   1       14.22        7.55      8.82 o 
   1 -10   2       17.26       24.52     16.35 o 
   3 -10   2        0.63        8.79     10.97 o 
   4 -10   2        0.75       10.45      8.82 o 
   5 -10   2        6.70       24.67     16.97 o 
   6 -10   2       79.10       77.08     17.18 o 
  -1  -9   2        1.75       -0.57     15.88 o 
   0  -9   2        6.06      -10.91     14.22 o 
   2  -9   2       70.77       67.98     13.14 o 
   3  -9   2        1.03        3.31      9.36 o 
   4  -9   2       89.88       80.75     10.35 o 
   5  -9   2      334.55      350.45     22.36 o 
   6  -9   2       76.83       71.32     10.95 o 
   7  -9   2        0.19        3.55     19.89 o 
   8  -9   2        0.39       11.12     13.91 o 
  -3  -8   2        3.08      -12.16     12.16 o 
  -2  -8   2        5.48       47.85     17.07 o 
  -1  -8   2        1.65      -12.62     12.62 o 
   0  -8   2       18.16       19.71     10.97 o 
   1  -8   2      161.88      153.72     25.80 o 
   2  -8   2      336.46      358.09     38.67 o 
   3  -8   2      313.47      329.72     18.28 o 
   4  -8   2       50.69       49.82      5.82 o 
   5  -8   2      299.54      320.25     26.46 o 
   6  -8   2       34.19       39.48      6.36 o 
   7  -8   2        4.21        9.75      7.47 o 
   8  -8   2        2.31      -12.72     12.72 o 
   9  -8   2        0.98        1.09     14.38 o 
  -4  -7   2       62.56       55.41     19.97 o 
  -3  -7   2        9.49       21.52     15.47 o 
  -2  -7   2        5.67       12.67     12.10 o 
  -1  -7   2       56.76       39.38     14.02 o 
   0  -7   2      505.98      497.95     53.71 o 
   1  -7   2      608.84      687.01     26.35 o 
   2  -7   2       10.46       -1.95      8.95 o 
   3  -7   2        3.50        5.00      4.80 o 
   4  -7   2       46.25       40.92      5.60 o 
   5  -7   2       54.75       56.50     12.31 o 
   6  -7   2       14.36        7.69      6.52 o 
   7  -7   2      123.40      156.93     19.40 o 
   8  -7   2        6.02       25.97      9.41 o 
   9  -7   2       27.51       17.69     11.07 o 
  -5  -6   2        0.86       13.35     13.35 o 
  -4  -6   2       95.27       96.39     17.75 o 
  -3  -6   2       19.07       12.16     11.59 o 
  -2  -6   2       24.16       34.60      8.13 o 
  -1  -6   2        3.96        9.60      6.74 o 
   0  -6   2       50.95       69.63     11.64 o 
   1  -6   2       21.56        9.00      6.91 o 
   2  -6   2       51.10       39.56      5.96 o 
   3  -6   2       77.40       73.83      9.73 o 
   4  -6   2      256.11      248.65     10.37 o 
   5  -6   2        0.11       -0.56      3.26 o 
   6  -6   2      566.07      568.63     21.29 o 
   7  -6   2       79.30       97.37     10.13 o 
   8  -6   2       11.43        6.10      8.28 o 
   9  -6   2       20.75        9.93      9.41 o 
  10  -6   2        0.49       -9.93     15.98 o 
  -6  -5   2       55.73       63.94     19.45 o 
  -5  -5   2       86.69       61.05     16.66 o 
  -4  -5   2        2.53       11.64      9.41 o 
  -3  -5   2       36.19       44.48      8.10 o 
  -2  -5   2       26.89       34.54      6.21 o 
  -1  -5   2       33.12       43.82      8.64 o 
   0  -5   2        0.46        0.75      4.43 o 
   1  -5   2        2.97        5.60      3.21 o 
   2  -5   2      944.16      900.61     28.05 o 
   3  -5   2      327.55      334.25     24.01 o 
   4  -5   2     1434.88     1475.32     36.76 o 
   5  -5   2      681.16      699.35     21.10 o 
   6  -5   2      157.02      151.73     10.70 o 
   7  -5   2       17.78       22.75      5.72 o 
   8  -5   2       43.15       32.02      9.93 o 
   9  -5   2      335.08      456.09     44.72 o 
  10  -5   2        0.15      -10.45     15.36 o 
  -7  -4   2       27.84       42.21     16.09 o 
  -6  -4   2        1.00       -8.90     15.00 o 
  -5  -4   2       28.03       15.52      9.41 o 
  -4  -4   2        0.01       13.57      8.61 o 
  -3  -4   2       12.68       28.14      8.28 o 
  -2  -4   2       45.06       34.74      7.11 o 
  -1  -4   2       34.70       37.18      4.82 o 
   0  -4   2      515.12      524.09     18.51 o 
   1  -4   2     1978.13     1950.66     55.57 o 
   2  -4   2       91.73       86.00      6.80 o 
   3  -4   2        1.54       -0.02      4.19 o 
   4  -4   2      727.35      757.32     29.99 o 
   5  -4   2       71.65       67.26      8.88 o 
   6  -4   2      285.48      314.13     12.83 o 
   7  -4   2       84.78       91.64      8.15 o 
   8  -4   2       13.77        9.76      6.39 o 
   9  -4   2      152.87      148.24     23.08 o 
  10  -4   2       37.44       24.05     20.80 o 
  -8  -3   2        2.61      -19.91     19.91 o 
  -7  -3   2        9.31        3.31     16.60 o 
  -6  -3   2        6.13        6.62      9.93 o 
  -5  -3   2      375.21      403.24     22.31 o 
  -4  -3   2      192.05      170.64     15.48 o 
  -3  -3   2      190.25      181.37     13.61 o 
  -2  -3   2     4395.32     4693.69    124.76 o 
  -1  -3   2        4.95        2.74      4.11 o 
   0  -3   2     1943.50     1797.44     52.30 o 
   1  -3   2      518.84      484.72     20.34 o 
   2  -3   2      488.10      457.24     12.89 o 
   3  -3   2      358.83      383.43     12.76 o 
   4  -3   2      767.32      799.33     20.73 o 
   5  -3   2       70.32       82.87      7.11 o 
   6  -3   2       74.12       84.85      7.55 o 
   7  -3   2      331.76      371.93     16.17 o 
   8  -3   2      380.60      389.85     23.60 o 
   9  -3   2        0.01       24.57     15.31 o 
  10  -3   2       45.51       42.99     21.78 o 
  -8  -2   2       85.06       98.61     24.26 o 
  -7  -2   2        1.30       -9.36     14.33 o 
  -6  -2   2       79.11       71.14     15.99 o 
  -5  -2   2       49.46       50.82      7.84 o 
  -4  -2   2      535.59      520.16     23.08 o 
  -3  -2   2     2885.33     2964.42     83.69 o 
  -2  -2   2     3340.08     3562.26     97.71 o 
  -1  -2   2     1426.15     1403.10     53.11 o 
   0  -2   2      334.98      297.09      9.98 o 
   1  -2   2    17066.83    17482.17    407.51 o 
   2  -2   2    10783.78    11210.07    217.91 o 
   3  -2   2        2.86       16.82      3.17 o 
   4  -2   2      135.08      134.29      6.03 o 
   5  -2   2       49.03       55.70      7.37 o 
   6  -2   2        2.44        8.83      5.60 o 
   7  -2   2        2.01       -3.60      6.53 o 
   8  -2   2       45.15       25.66     11.48 o 
   9  -2   2       99.51      107.20     21.78 o 
  10  -2   2       52.43       13.04     17.33 o 
  -9  -1   2       62.66       91.52     19.71 o 
  -8  -1   2        9.68       -6.57     16.45 o 
  -7  -1   2       99.11       82.37     12.62 o 
  -6  -1   2      138.20      141.73     13.20 o 
  -5  -1   2     2199.68     2412.87     75.34 o 
  -4  -1   2       80.34       71.32      6.94 o 
  -3  -1   2      116.35       99.84      8.80 o 
  -2  -1   2      203.28      185.27      7.71 o 
  -1  -1   2     1932.57     1816.98     49.32 o 
   0  -1   2      427.23      393.02     12.04 o 
   1  -1   2    13585.81    15523.45    496.08 o 
   2  -1   2    11652.91    11605.39    279.78 o 
   3  -1   2     3747.23     3787.19    105.20 o 
   4  -1   2      402.34      397.96     32.75 o 
   5  -1   2      130.64      104.65      7.89 o 
   6  -1   2       37.20       44.21      6.92 o 
   7  -1   2      132.54      112.94     12.11 o 
   8  -1   2      199.29      190.80     22.93 o 
   9  -1   2       15.86       -4.35     16.29 o 
  -9   0   2        1.83       -2.17     17.48 o 
  -8   0   2       73.92       77.09     14.23 o 
  -7   0   2      494.49      499.74     35.11 o 
  -6   0   2      108.77      127.65     15.37 o 
  -5   0   2       60.29       54.15     11.10 o 
  -4   0   2     2170.13     2374.95     64.23 o 
  -3   0   2     3137.96     3080.54     84.37 o 
  -2   0   2       82.56       65.72      4.82 o 
  -1   0   2      695.02      619.94     18.13 o 
   1   0   2        8.73       77.46      9.93 o 
   2   0   2     1653.76     1510.31     43.08 o 
   3   0   2        4.40       12.99      3.43 o 
   4   0   2      183.43      187.57      9.85 o 
   5   0   2       51.15       64.77      7.93 o 
   6   0   2        0.04       10.54      6.57 o 
   7   0   2      217.56      250.75     26.24 o 
   8   0   2        0.01        6.00     15.26 o 
   9   0   2       22.65       -4.35     19.04 o 
 -10   1   2        4.73       -0.57     19.55 o 
  -9   1   2       14.28       17.43     17.43 o 
  -8   1   2        6.23        4.35      8.74 o 
  -7   1   2     1820.99     2027.35     75.20 o 
  -6   1   2        0.51        0.71      7.35 o 
  -5   1   2       81.76       72.68      7.34 o 
  -4   1   2     1454.36     1477.68     45.82 o 
  -3   1   2     1670.84     1707.71     46.74 o 
  -2   1   2    13070.77    13112.73    256.57 o 
  -1   1   2       34.48       57.66      1.98 o 
   0   1   2      275.36      225.29      7.52 o 
   1   1   2     1091.00     1020.75     30.16 o 
   2   1   2       32.41       32.50      3.28 o 
   3   1   2      421.68      417.43     20.37 o 
   4   1   2       51.11       65.34      7.15 o 
   5   1   2      270.51      280.47     18.56 o 
   6   1   2       10.28       30.83     10.50 o 
   7   1   2        3.19       -9.31      9.31 o 
   8   1   2        1.78       34.40     13.66 o 
   9   1   2       16.76       -8.17     13.66 o 
 -10   2   2        6.74       -2.17     13.04 o 
  -9   2   2        0.08      -10.35     10.35 o 
  -8   2   2        5.84        2.74      7.66 o 
  -7   2   2      168.29      162.86     10.02 o 
  -6   2   2        7.59        8.51      3.54 o 
  -5   2   2      951.58      967.05     25.19 o 
  -4   2   2      893.60      863.06     22.20 o 
  -3   2   2     3092.24     3165.85     58.61 o 
  -2   2   2    12573.06    13565.49    258.86 o 
   0   2   2        9.20       23.38      3.26 o 
   1   2   2      128.57      119.38      8.75 o 
   2   2   2     3718.07     4040.21    107.10 o 
   3   2   2      642.73      738.78     25.95 o 
   4   2   2        7.09       11.20      5.12 o 
   5   2   2       17.56       16.17      7.53 o 
   6   2   2       62.25       80.14     15.37 o 
   7   2   2      177.73      180.08     22.51 o 
   8   2   2        1.44       -2.74     10.97 o 
 -10   3   2        6.14        0.00     16.86 o 
  -9   3   2      152.76      145.66     22.35 o 
  -8   3   2       66.86       69.16      7.70 o 
  -7   3   2        9.30        8.85      4.56 o 
  -6   3   2      398.22      387.66     14.81 o 
  -5   3   2      934.76      968.72     24.85 o 
  -4   3   2      579.89      579.33     17.33 o 
  -3   3   2       30.98       33.67      2.76 o 
  -2   3   2      210.05      280.87      9.25 o 
  -1   3   2     7290.26     7973.96    192.13 o 
   0   3   2      728.81      672.99     39.86 o 
   1   3   2       20.30       19.24      3.98 o 
   2   3   2      181.51      182.95     18.79 o 
   3   3   2        0.51        0.56      4.35 o 
   4   3   2      219.50      211.50     14.11 o 
   5   3   2      101.47      129.25     13.37 o 
   6   3   2        0.12       -2.22     10.45 o 
   7   3   2       18.80       -7.71     17.64 o 
   8   3   2        3.57       11.59     16.50 o 
 -10   4   2       46.45       56.75     18.57 o 
  -9   4   2       19.31        0.00     11.48 o 
  -8   4   2      147.02      158.74     11.84 o 
  -7   4   2      308.87      324.36     14.25 o 
  -6   4   2        0.20       -2.69      4.95 o 
  -5   4   2       89.64      109.59      6.87 o 
  -4   4   2      147.72      157.72      6.43 o 
  -3   4   2      998.94     1015.53     33.65 o 
  -2   4   2      675.51      705.02     21.90 o 
  -1   4   2     1160.94     1061.97     30.46 o 
   0   4   2     1259.71     1329.27     40.66 o 
   1   4   2      354.74      330.14     19.58 o 
   2   4   2      517.33      609.10     22.09 o 
   3   4   2       61.12       48.86     18.13 o 
   4   4   2      638.80      620.78     30.51 o 
   5   4   2      309.74      349.10     30.44 o 
   6   4   2        0.08        4.40     16.04 o 
   7   4   2        6.34       11.64     13.29 o 
 -10   5   2       24.92       15.36     10.40 o 
  -9   5   2      169.25      236.94     24.22 o 
  -8   5   2       36.89       45.93      8.58 o 
  -7   5   2       73.01       87.24      8.44 o 
  -6   5   2        1.29       -3.19      3.19 o 
  -5   5   2        6.08        5.63      4.15 o 
  -4   5   2       16.56       11.91      3.42 o 
  -3   5   2     1337.08     1496.18     33.85 o 
  -2   5   2       18.22       20.19      3.18 o 
  -1   5   2        1.14       -0.96      4.09 o 
   0   5   2       20.83       18.94      7.50 o 
   1   5   2      112.83      125.18      8.07 o 
   2   5   2      131.15      115.14     12.42 o 
   3   5   2       36.87       57.38     12.23 o 
   4   5   2      220.87      259.08     26.55 o 
   5   5   2       73.16       71.39     19.40 o 
   6   5   2       80.91      110.92     23.33 o 
 -10   6   2        1.28       -7.71      8.79 o 
  -9   6   2       19.80       14.33     13.24 o 
  -8   6   2       89.61       94.37     13.24 o 
  -7   6   2        5.36        4.54      4.66 o 
  -6   6   2        0.20       -0.04      3.92 o 
  -5   6   2      125.53      122.91      9.22 o 
  -4   6   2      112.58      108.49      5.84 o 
  -3   6   2      188.45      186.91      9.79 o 
  -2   6   2       12.78       17.95      4.16 o 
  -1   6   2      303.95      306.66     19.98 o 
   0   6   2       47.68       47.80      5.38 o 
   1   6   2       20.61       18.61      7.19 o 
   2   6   2       13.93       15.93      8.22 o 
   3   6   2      213.87      211.77     23.75 o 
   4   6   2        2.90       -3.31     14.38 o 
   5   6   2        0.90        0.00     11.12 o 
  -9   7   2        0.48       -1.09     11.59 o 
  -8   7   2       62.55       52.56     10.50 o 
  -7   7   2        2.53       -3.32      5.19 o 
  -6   7   2      370.77      386.61     17.78 o 
  -5   7   2      118.01      119.55      7.91 o 
  -4   7   2      427.38      443.96     16.82 o 
  -3   7   2      104.75      100.72     17.62 o 
  -2   7   2      196.71      188.35     16.33 o 
  -1   7   2      295.66      303.07     29.02 o 
   0   7   2       10.45       14.59      8.22 o 
   1   7   2        8.39        0.57      8.74 o 
   2   7   2       37.12       34.61     12.62 o 
   3   7   2       48.65       76.67     18.21 o 
   4   7   2        1.41      -11.07     12.21 o 
  -8   8   2      146.30      161.85     20.08 o 
  -7   8   2        6.11        6.35      6.13 o 
  -6   8   2       39.98       51.41     15.04 o 
  -5   8   2       52.56       45.59      7.54 o 
  -4   8   2      276.31      305.26     17.07 o 
  -3   8   2       22.83       18.05      7.09 o 
  -2   8   2      232.76      215.82     18.27 o 
  -1   8   2       19.47       15.27      6.69 o 
   0   8   2        0.02       -1.66      8.74 o 
   1   8   2        0.08       15.88     12.57 o 
   2   8   2        6.75       38.48     12.10 o 
   3   8   2       21.25       41.95     19.86 o 
  -8   9   2       21.05        3.93     12.36 o 
  -7   9   2       27.71       12.31     16.24 o 
  -6   9   2        0.55       -0.57     15.52 o 
  -5   9   2        8.83       12.15      7.47 o 
  -4   9   2      110.35      114.73      9.68 o 
  -3   9   2       74.40       57.53     10.35 o 
  -2   9   2      249.16      282.94     22.88 o 
  -1   9   2       23.35       37.97     11.95 o 
   0   9   2       54.16       87.69     16.35 o 
   1   9   2        1.05      -13.14     13.14 o 
  -6  10   2       40.32       36.99     19.35 o 
  -5  10   2      112.28      116.15     18.57 o 
  -4  10   2       99.30       62.55     21.01 o 
   2 -10   3        0.97        2.74      8.74 o 
   3 -10   3       13.67        6.62     12.10 o 
   4 -10   3        1.65      -14.24     17.07 o 
   5 -10   3        5.50       13.35     11.12 o 
   6 -10   3        2.50       40.55     17.22 o 
  -1  -9   3       13.93       20.79     13.14 o 
   0  -9   3        0.35        4.91     13.66 o 
   1  -9   3       45.16       41.64     10.97 o 
   2  -9   3      129.86      103.84     15.94 o 
   3  -9   3       35.08       49.14     12.16 o 
   4  -9   3       61.55       51.66     10.94 o 
   5  -9   3        3.31       11.43      7.05 o 
   6  -9   3       36.45       27.78      7.36 o 
   7  -9   3        1.33       11.43     13.09 o 
   8  -9   3        0.41       16.66     14.43 o 
  -3  -8   3       18.22       19.86     14.33 o 
  -2  -8   3      248.58      329.05     36.95 o 
  -1  -8   3       31.51       15.36     10.97 o 
   1  -8   3      274.07      298.56     17.53 o 
   2  -8   3      262.39      290.38     25.98 o 
   3  -8   3       24.95       43.56     11.28 o 
   4  -8   3        1.85       -0.51      3.75 o 
   5  -8   3       36.03       45.67      6.01 o 
   6  -8   3      140.54      145.37     12.33 o 
   7  -8   3        5.39        6.50      9.23 o 
   8  -8   3        0.09      -12.16     12.16 o 
   9  -8   3        1.74       -4.45     14.38 o 
  -4  -7   3       71.55       42.68     17.18 o 
  -3  -7   3        0.38        2.74     15.47 o 
  -2  -7   3       25.16       42.37     14.33 o 
  -1  -7   3       33.56       18.46     17.05 o 
   0  -7   3     2910.10     3083.33    100.40 o 
   1  -7   3      347.81      360.57     16.89 o 
   2  -7   3       15.64       17.24      5.10 o 
   3  -7   3        0.17        0.15      3.79 o 
   4  -7   3      386.40      394.54     16.71 o 
   5  -7   3        0.86        4.73      3.44 o 
   6  -7   3      186.52      194.39     10.27 o 
   7  -7   3       69.01       67.00     13.30 o 
   8  -7   3       20.26       18.26      8.85 o 
   9  -7   3        8.86        2.74     14.95 o 
  -5  -6   3       48.04       56.65     21.11 o 
  -4  -6   3        1.67       21.05     12.72 o 
  -2  -6   3       65.10       78.77     11.43 o 
  -1  -6   3       26.20       38.85      9.73 o 
   0  -6   3        8.28        6.03      4.71 o 
   1  -6   3      432.33      395.63     23.02 o 
   2  -6   3      113.66       98.59      7.68 o 
   3  -6   3       59.57       49.61      8.85 o 
   4  -6   3      726.96      840.90     36.68 o 
   5  -6   3      312.62      318.42     19.18 o 
   6  -6   3        8.40       -1.38      5.85 o 
   7  -6   3        1.16        0.64      6.33 o 
   8  -6   3       31.44       37.09     13.29 o 
   9  -6   3      130.90      143.79     20.49 o 
  10  -6   3       40.00        8.28     18.78 o 
  -4  -5   3      175.88      168.91     22.20 o 
  -3  -5   3       10.71       14.47      8.16 o 
  -2  -5   3      298.87      333.10     17.25 o 
  -1  -5   3      346.93      313.29     15.08 o 
   0  -5   3      172.09      177.16     13.74 o 
   1  -5   3       37.75       43.51      4.80 o 
   2  -5   3      465.11      495.54     18.91 o 
   3  -5   3      348.21      388.27     12.72 o 
   4  -5   3        0.06       -1.42      2.65 o 
   5  -5   3       90.03       87.77      6.34 o 
   6  -5   3      204.55      219.52     10.78 o 
   7  -5   3       92.38       99.76      8.20 o 
   8  -5   3       37.54       36.02      7.76 o 
   9  -5   3       34.23       18.78     11.59 o 
  10  -5   3        3.84      -17.59     17.59 o 
  -7  -4   3       27.68       64.40     20.54 o 
  -6  -4   3       13.26       -3.31     10.55 o 
  -5  -4   3       75.49       73.15     13.30 o 
  -4  -4   3        2.05       -6.16      6.16 o 
  -3  -4   3       50.74       46.62      7.89 o 
  -2  -4   3       34.70       40.62      8.46 o 
  -1  -4   3      440.08      405.76     16.55 o 
   0  -4   3     1074.72     1048.93     33.44 o 
   1  -4   3      210.85      224.07     11.36 o 
   2  -4   3        0.69        6.48      2.48 o 
   3  -4   3       51.70       63.00      6.05 o 
   4  -4   3       27.80       31.70      3.49 o 
   5  -4   3     1211.97     1281.83     49.99 o 
   6  -4   3       27.22       27.71      4.32 o 
   7  -4   3       66.08       62.79      7.35 o 
   8  -4   3       16.67        2.36      7.26 o 
   9  -4   3       37.42        5.48     14.28 o 
  10  -4   3        0.13      -12.05     18.05 o 
  -8  -3   3       24.38       26.59     18.26 o 
  -7  -3   3        0.49       27.10     14.38 o 
  -6  -3   3        0.57       -9.41     13.29 o 
  -5  -3   3        6.04       -5.07      8.69 o 
  -4  -3   3       65.44       58.02      8.48 o 
  -3  -3   3       19.60       23.33      4.73 o 
  -2  -3   3      291.86      291.33     20.74 o 
  -1  -3   3      444.70      424.77     15.18 o 
   0  -3   3        5.06       11.77      3.26 o 
   1  -3   3       41.17       76.93      5.19 o 
   2  -3   3      223.63      232.24     10.77 o 
   3  -3   3        0.92        0.85      1.93 o 
   4  -3   3        1.53       11.22      3.05 o 
   5  -3   3        9.95        2.27      3.22 o 
   6  -3   3      172.50      176.72      9.40 o 
   7  -3   3       69.96       62.64      6.78 o 
   8  -3   3      187.50      183.24     23.60 o 
   9  -3   3       89.40       90.18     21.88 o 
  10  -3   3       36.22       17.95     21.21 o 
  -8  -2   3      158.25      165.99     23.18 o 
  -7  -2   3        2.37        4.97      9.36 o 
  -6  -2   3       48.94       19.87     12.67 o 
  -5  -2   3        7.38       -3.15      5.51 o 
  -4  -2   3       76.01       76.06      7.54 o 
  -3  -2   3      830.07      887.87     29.69 o 
  -2  -2   3      362.83      395.85     19.54 o 
  -1  -2   3      876.65      786.61     24.67 o 
   0  -2   3     2893.10     2754.70     72.02 o 
   1  -2   3     1301.90     1280.59     37.16 o 
   2  -2   3      526.20      490.84     10.88 o 
   3  -2   3        1.44        9.28      2.25 o 
   4  -2   3       90.26       96.30      5.42 o 
   5  -2   3     1644.76     1592.87     64.37 o 
   6  -2   3       68.46       65.57      8.34 o 
   7  -2   3      126.80      142.27     12.09 o 
   8  -2   3        3.62       17.48     13.09 o 
   9  -2   3       79.32       53.34     14.18 o 
  10  -2   3        5.72       14.64     20.07 o 
  -9  -1   3       31.68       31.24     20.28 o 
  -8  -1   3       59.27       61.51     16.50 o 
  -7  -1   3       36.23       32.44     10.45 o 
  -6  -1   3      173.40      170.47     18.73 o 
  -5  -1   3      198.98      204.50     17.08 o 
  -4  -1   3       95.52       89.29     11.64 o 
  -3  -1   3      369.21      385.76     15.41 o 
  -2  -1   3      340.28      330.71     15.92 o 
  -1  -1   3     4672.35     4748.08    122.84 o 
   0  -1   3    12156.60    11927.69    276.88 o 
   1  -1   3      607.14      545.64     12.36 o 
   2  -1   3      104.45       94.53      5.07 o 
   3  -1   3     1619.16     1732.06     89.86 o 
   4  -1   3       13.91       21.37      4.85 o 
   5  -1   3       31.55       17.19      5.13 o 
   6  -1   3        1.38        4.22     11.22 o 
   7  -1   3      137.59      139.30     20.23 o 
   8  -1   3       29.49       33.78     13.09 o 
   9  -1   3        1.16        5.43     11.95 o 
  -9   0   3       75.16      117.44     20.75 o 
  -8   0   3        3.11        3.26     13.14 o 
  -7   0   3      121.91       95.31     15.88 o 
  -6   0   3      208.67      184.95     24.35 o 
  -5   0   3       54.55       48.96     10.76 o 
  -4   0   3      679.45      748.99     24.03 o 
  -3   0   3       23.23       44.92      5.56 o 
  -2   0   3     3149.08     3152.80    119.94 o 
  -1   0   3      385.02      343.83     10.94 o 
   1   0   3     6723.77     6345.91    159.94 o 
   2   0   3     3922.14     3909.28     98.14 o 
   3   0   3      136.54      114.10      6.62 o 
   4   0   3      612.65      573.30     20.86 o 
   5   0   3        2.98       -3.66      3.66 o 
   6   0   3      702.80      675.41     28.27 o 
   7   0   3      536.96      519.61     37.19 o 
   8   0   3       39.38       38.64     16.35 o 
   9   0   3        2.51       -4.35     12.52 o 
 -10   1   3       41.63       22.81     15.21 o 
  -9   1   3       63.44       41.96     13.61 o 
  -8   1   3      534.45      627.30     47.60 o 
  -7   1   3      145.33      150.58     11.93 o 
  -6   1   3       35.82       28.84      7.16 o 
  -5   1   3      117.39      115.48      8.10 o 
  -4   1   3       42.82       45.30      4.60 o 
  -3   1   3      343.99      318.15     10.61 o 
  -2   1   3      497.43      644.91     18.35 o 
  -1   1   3        6.39        8.85      0.92 o 
   0   1   3      815.08      687.51     19.11 o 
   1   1   3      127.20      107.76      7.15 o 
   2   1   3      590.58      559.56     17.11 o 
   3   1   3      360.62      335.80     13.00 o 
   4   1   3       37.50       36.89      6.57 o 
   5   1   3      489.47      491.96     22.44 o 
   6   1   3     1927.47     1986.77     67.82 o 
   7   1   3      144.64      113.16     19.15 o 
   8   1   3        6.49        1.09     18.00 o 
   9   1   3        0.06      -13.09     20.69 o 
 -10   2   3       28.87       45.06     14.12 o 
  -9   2   3        0.60        7.09     15.78 o 
  -8   2   3      606.42      644.78     44.86 o 
  -7   2   3       11.14        6.16      5.10 o 
  -6   2   3       91.46       95.46      6.65 o 
  -5   2   3       80.24       65.43      5.67 o 
  -4   2   3     1484.09     1580.13     57.27 o 
  -3   2   3     7278.31     7385.28    129.39 o 
  -2   2   3     1301.95     1237.99     23.92 o 
   0   2   3       55.41       66.48      4.48 o 
   1   2   3       24.74       33.16      3.42 o 
   2   2   3     1413.92     1419.51     59.47 o 
   3   2   3     2317.52     2443.41     68.12 o 
   4   2   3      129.70      127.88     10.43 o 
   5   2   3       14.90       27.68      8.13 o 
   6   2   3        0.90        2.17      8.22 o 
   7   2   3       10.24        3.83     10.40 o 
   8   2   3       14.20       28.45     17.54 o 
 -10   3   3        9.50       42.42     17.38 o 
  -9   3   3        1.20        5.43     10.35 o 
  -8   3   3      133.82      157.41     13.79 o 
  -7   3   3       23.38       26.52      5.55 o 
  -6   3   3      114.76      109.85      7.49 o 
  -5   3   3      358.12      369.50     19.02 o 
  -4   3   3       28.75       58.30      6.99 o 
  -3   3   3        3.47        3.43      1.47 o 
  -2   3   3     5793.62     5959.94    117.74 o 
  -1   3   3      112.19      126.96     15.58 o 
   0   3   3     1412.84     1329.85     36.61 o 
   1   3   3     4628.46     5237.40    135.74 o 
   2   3   3     1102.24     1134.09     35.74 o 
   3   3   3        7.27        6.57      4.91 o 
   4   3   3      149.15      148.88     15.42 o 
   5   3   3      606.68      577.43     28.82 o 
   6   3   3      260.57      296.62     28.10 o 
   7   3   3        0.35       -3.31     18.16 o 
 -10   4   3       17.00       27.83     16.92 o 
  -9   4   3       62.64       56.91     13.66 o 
  -8   4   3       30.37       32.36     10.91 o 
  -7   4   3      582.94      576.41     23.08 o 
  -6   4   3        4.57       10.99      4.28 o 
  -5   4   3      195.39      218.14      7.51 o 
  -4   4   3      224.06      237.97     12.87 o 
  -3   4   3      246.75      228.69      7.32 o 
  -2   4   3     1282.46     1342.91     35.57 o 
  -1   4   3        7.37       10.45      2.32 o 
   0   4   3       50.64       55.23      4.63 o 
   1   4   3       59.79       62.04      5.97 o 
   2   4   3      135.63      117.87      8.47 o 
   3   4   3       33.79       43.24      7.30 o 
   4   4   3       43.09       46.07      9.21 o 
   5   4   3        8.27        9.93     12.10 o 
   6   4   3       30.13       10.50     17.12 o 
   7   4   3        0.67        4.40     13.81 o 
 -10   5   3        0.98        4.40     13.71 o 
  -9   5   3        9.92        6.05     12.10 o 
  -8   5   3       13.44       18.36     16.94 o 
  -7   5   3       12.64       10.84      5.06 o 
  -6   5   3       48.77       46.58      4.55 o 
  -5   5   3       22.17       29.05      9.72 o 
  -4   5   3        2.25        8.86      3.50 o 
  -3   5   3       98.93      117.62     10.50 o 
  -2   5   3       37.02       40.97      3.65 o 
  -1   5   3       16.39       24.26      4.86 o 
   0   5   3        1.49        2.72      3.46 o 
   1   5   3       83.21      102.54      8.26 o 
   2   5   3      100.65       88.55     19.12 o 
   3   5   3       18.37       10.29      8.12 o 
   4   5   3      786.60      846.45     51.10 o 
   5   5   3        8.44        7.76     15.47 o 
   6   5   3        4.65        6.62     13.86 o 
 -10   6   3        0.02       20.33     14.85 o 
  -9   6   3        6.09       -3.88     10.45 o 
  -8   6   3       10.92        7.71      9.36 o 
  -7   6   3       68.94       84.45     31.48 o 
  -6   6   3       76.68       77.69      6.95 o 
  -5   6   3       62.62       79.00      5.15 o 
  -4   6   3      184.24      202.13      8.12 o 
  -3   6   3      972.72      971.63     29.51 o 
  -2   6   3      665.93      673.67     29.70 o 
  -1   6   3        4.90       -0.27      3.62 o 
   0   6   3       62.53       65.00      6.87 o 
   1   6   3        0.13        3.11      4.66 o 
   2   6   3       21.16        2.04      6.37 o 
   3   6   3      156.30      186.23     22.61 o 
   4   6   3       40.61       39.78     13.81 o 
   5   6   3        2.77       11.64     12.72 o 
  -9   7   3       31.22       13.81     12.16 o 
  -8   7   3       36.51       32.12      9.98 o 
  -7   7   3        9.72        7.70      4.62 o 
  -6   7   3      104.63       89.87      8.01 o 
  -5   7   3       22.59       19.96      3.50 o 
  -4   7   3      265.32      230.39     11.86 o 
  -3   7   3      138.98      142.83     20.28 o 
  -2   7   3      313.46      300.67     14.97 o 
  -1   7   3        0.64        5.16      4.97 o 
   0   7   3      143.75      155.52     11.31 o 
   1   7   3        3.75        8.73      6.33 o 
   2   7   3      366.22      374.23     31.42 o 
   3   7   3       18.27       24.26     12.67 o 
  -7   8   3       16.65       -2.28     19.37 o 
  -6   8   3       31.89       10.06      6.31 o 
  -5   8   3        2.54        6.98      6.77 o 
  -4   8   3       67.86       83.71      6.74 o 
  -3   8   3       15.50       14.67      4.38 o 
  -2   8   3        1.24       -5.61      5.61 o 
  -1   8   3        0.09       -3.06      5.57 o 
   0   8   3       13.83        2.74     10.35 o 
   1   8   3       51.58       54.16     15.31 o 
   2   8   3        0.27        7.71     13.19 o 
  -8   9   3       42.32       19.14     18.00 o 
  -7   9   3      118.39      115.38     20.18 o 
  -6   9   3        2.28       -1.09      9.41 o 
  -5   9   3        0.13       12.57     10.91 o 
  -4   9   3       99.78       87.11      9.34 o 
  -3   9   3      104.52      109.22     11.90 o 
  -2   9   3        8.36        2.17      8.12 o 
  -1   9   3       33.46       52.04     11.95 o 
   0   9   3       60.73       50.65     13.61 o 
   1   9   3        8.99        9.31     14.79 o 
  -6  10   3      273.92      260.48     34.26 o 
  -5  10   3       24.89       26.12     13.60 o 
  -4  10   3      196.08      166.99     21.58 o 
   2 -10   4       38.15       15.88     13.71 o 
   3 -10   4       36.32       35.28     12.67 o 
   4 -10   4       49.75       45.63     10.96 o 
   5 -10   4        4.47        3.17     18.29 o 
   6 -10   4        1.24       -7.33     12.52 o 
  -1  -9   4       92.13      102.54     21.94 o 
   1  -9   4       79.77       76.26     15.37 o 
   2  -9   4        7.00       13.19      8.79 o 
   3  -9   4       29.36       36.47     12.73 o 
   4  -9   4       52.79       53.50     10.68 o 
   5  -9   4        3.43        6.67      9.47 o 
   6  -9   4       78.79       73.87     11.02 o 
   7  -9   4        6.19       -7.50      7.50 o 
   8  -9   4       46.00       58.20     13.29 o 
  -3  -8   4       12.79       15.47     13.81 o 
  -1  -8   4       65.35       64.25     17.02 o 
   0  -8   4        0.60        5.48      7.14 o 
   1  -8   4        7.70        8.22      7.71 o 
   2  -8   4       31.45       24.26     11.02 o 
   3  -8   4       58.69       57.58      8.67 o 
   4  -8   4       60.13       74.79     11.42 o 
   5  -8   4       14.86       10.40      4.78 o 
   6  -8   4       58.47       58.02     14.49 o 
   7  -8   4        0.25       13.36     11.77 o 
   8  -8   4        1.89       -6.62      9.98 o 
   9  -8   4       63.07       91.26     17.69 o 
  -4  -7   4        2.77       11.64     13.86 o 
  -3  -7   4        2.01       -0.57     15.47 o 
  -2  -7   4        1.17       -7.14      7.71 o 
   0  -7   4       98.24       85.18      9.08 o 
   1  -7   4     1213.34     1387.54     98.88 o 
   2  -7   4      211.52      205.08     25.83 o 
   3  -7   4       30.89       23.00      5.58 o 
   4  -7   4       32.41       31.39     12.03 o 
   5  -7   4      370.94      375.73     18.34 o 
   6  -7   4      112.11      120.44      8.59 o 
   7  -7   4      296.38      372.84     29.45 o 
   8  -7   4       48.16       16.61     13.81 o 
   9  -7   4        4.12      -14.95     14.95 o 
  -5  -6   4        5.38        4.45     18.31 o 
  -4  -6   4        2.57        8.33     11.07 o 
  -3  -6   4        4.80        8.85      9.36 o 
  -2  -6   4      396.84      348.58     30.86 o 
  -1  -6   4      912.45      878.48     33.15 o 
   0  -6   4      705.96      752.53     29.55 o 
   1  -6   4        3.04        4.27      5.19 o 
   2  -6   4        2.06       13.11      5.85 o 
   3  -6   4     1279.24     1431.80     62.09 o 
   4  -6   4       16.36       11.41      3.54 o 
   5  -6   4      275.92      265.32     12.57 o 
   6  -6   4     1031.28     1220.25     43.62 o 
   7  -6   4      106.78       90.32     20.46 o 
   8  -6   4        8.02       17.17     12.21 o 
   9  -6   4       13.04        9.41     14.38 o 
  10  -6   4      143.27      132.61     23.80 o 
  -6  -5   4        7.41       37.24     19.45 o 
  -5  -5   4       68.00       63.27     18.31 o 
  -4  -5   4      309.14      309.04     29.97 o 
  -3  -5   4        3.99        0.00      8.12 o 
  -2  -5   4      144.55      150.21     12.76 o 
  -1  -5   4     1145.13     1226.83     50.75 o 
   0  -5   4      173.01      147.08      9.54 o 
   1  -5   4      227.70      198.29     10.72 o 
   2  -5   4      393.26      359.72     20.02 o 
   3  -5   4       81.35       79.01      6.18 o 
   4  -5   4       22.80       26.33      4.01 o 
   5  -5   4       43.48       40.17      6.60 o 
   6  -5   4        5.35        2.16      5.33 o 
   7  -5   4      104.69      100.33      8.27 o 
   8  -5   4       39.84       37.48      7.58 o 
   9  -5   4      222.69      225.32     31.52 o 
  10  -5   4        0.64        3.31     18.72 o 
  -7  -4   4        0.12      -12.78     12.78 o 
  -6  -4   4       12.02        3.31     12.78 o 
  -5  -4   4      225.75      217.89     21.69 o 
  -4  -4   4       21.47       21.85      8.54 o 
  -3  -4   4        2.28       -6.78      6.78 o 
  -2  -4   4      115.14      116.22     12.52 o 
  -1  -4   4      404.76      394.48     16.18 o 
   0  -4   4      595.19      623.11     31.09 o 
   1  -4   4      747.13      762.07     23.81 o 
   2  -4   4       43.50       55.30      5.21 o 
   3  -4   4      491.64      541.17     16.81 o 
   4  -4   4        1.75        8.10      3.24 o 
   5  -4   4       15.61       21.71      6.41 o 
   6  -4   4      188.37      201.75     15.49 o 
   7  -4   4      143.21      177.28     14.64 o 
   8  -4   4       10.07       16.45      7.06 o 
   9  -4   4       12.02       -1.66     15.93 o 
  10  -4   4        1.62        2.17     18.62 o 
  -8  -3   4        0.05        7.76     14.95 o 
  -7  -3   4        0.12      -16.09     16.09 o 
  -6  -3   4       22.33       22.14     13.86 o 
  -5  -3   4       12.59       17.38     10.50 o 
  -4  -3   4       37.14       51.74     12.42 o 
  -3  -3   4      287.20      257.27     14.48 o 
  -2  -3   4      344.80      325.46     18.60 o 
  -1  -3   4     2492.56     2770.71     99.63 o 
   0  -3   4       83.34       72.89      6.44 o 
   1  -3   4     3600.66     3700.47     93.66 o 
   2  -3   4      292.89      279.77      8.86 o 
   3  -3   4      176.06      174.04      5.65 o 
   4  -3   4       30.40       27.01      3.53 o 
   5  -3   4      882.83      944.03     25.12 o 
   6  -3   4        2.13        0.65      3.36 o 
   7  -3   4       11.87        0.85      5.27 o 
   8  -3   4       17.49       30.16     13.71 o 
   9  -3   4        0.11       -0.57      9.83 o 
  10  -3   4      119.60      118.12     25.04 o 
  -8  -2   4        0.03        3.88     18.21 o 
  -7  -2   4       15.09       17.64     14.33 o 
  -6  -2   4       36.40       17.64     12.16 o 
  -5  -2   4        3.71        7.60     10.35 o 
  -4  -2   4       40.57       52.04     10.35 o 
  -3  -2   4      734.55      745.93     26.89 o 
  -2  -2   4      167.30      182.53      9.86 o 
  -1  -2   4        2.83       -0.68      2.10 o 
   0  -2   4      199.13      211.18      8.07 o 
   1  -2   4      964.22      835.80     24.74 o 
   2  -2   4        4.36       66.04      3.46 o 
   3  -2   4      437.53      419.95     11.39 o 
   4  -2   4      405.35      416.21     15.98 o 
   5  -2   4      529.94      583.85     23.07 o 
   6  -2   4       43.66       35.05      8.54 o 
   7  -2   4        3.38        5.49      4.87 o 
   8  -2   4      399.45      436.77     38.31 o 
   9  -2   4        6.53       20.12     13.04 o 
  10  -2   4        2.70       -1.09     22.24 o 
  -9  -1   4       13.12        6.57     19.19 o 
  -8  -1   4        0.00       28.04     18.16 o 
  -7  -1   4        0.74        6.05     11.53 o 
  -6  -1   4        1.37       -7.24      7.24 o 
  -5  -1   4       32.65       42.16      6.93 o 
  -4  -1   4        2.81        5.17     10.16 o 
  -3  -1   4      178.17      199.75      8.96 o 
  -2  -1   4      114.18       94.06      8.23 o 
  -1  -1   4     1593.01     1458.16     42.30 o 
   0  -1   4      760.04      722.40     21.28 o 
   1  -1   4    10146.16    10733.15    266.90 o 
   2  -1   4        6.14       14.39      5.20 o 
   3  -1   4      108.14       88.95      5.95 o 
   4  -1   4       85.23       98.62      7.38 o 
   5  -1   4        7.94       18.68      4.45 o 
   6  -1   4       95.75       74.46     22.71 o 
   7  -1   4        8.25        6.00     10.40 o 
   8  -1   4       67.05       58.25     16.87 o 
   9  -1   4       23.23       19.55     18.98 o 
  -9   0   4        2.06      -16.40     16.40 o 
  -8   0   4        0.72       14.79     10.97 o 
  -7   0   4      498.30      540.92     43.97 o 
  -6   0   4      408.56      472.47     27.50 o 
  -5   0   4      504.62      441.38     22.59 o 
  -4   0   4       76.99       73.31      6.11 o 
  -3   0   4     3479.84     3390.18    131.06 o 
  -2   0   4      652.70      597.22     18.53 o 
  -1   0   4      387.87      358.97      9.49 o 
   0   0   4     9386.37     9516.41    267.68 o 
   1   0   4       44.34       50.20      4.40 o 
   2   0   4     1142.62     1107.40     71.13 o 
   3   0   4      388.21      398.25     17.85 o 
   4   0   4      698.76      746.44     24.97 o 
   5   0   4      411.23      398.46     19.95 o 
   6   0   4       32.21       48.85      7.84 o 
   7   0   4       49.93       48.53     12.52 o 
   8   0   4       58.02       87.07     16.86 o 
   9   0   4       73.29       74.34     24.99 o 
 -10   1   4      161.86      132.20     26.13 o 
  -9   1   4      252.65      284.08     34.36 o 
  -8   1   4      294.95      282.98     27.33 o 
  -7   1   4       66.86       62.89     10.00 o 
  -6   1   4       23.53       26.75      6.15 o 
  -5   1   4       11.23       20.88      8.95 o 
  -4   1   4     1981.10     1925.68     56.73 o 
  -3   1   4     9328.25    10111.44    202.61 o 
  -2   1   4     1641.62     1519.14     40.05 o 
  -1   1   4    16686.31    18240.60    420.97 o 
   0   1   4       44.83       59.28      4.99 o 
   1   1   4     1431.06     1355.39     37.08 o 
   2   1   4     2242.03     2232.58     87.00 o 
   3   1   4       94.75      103.35      7.79 o 
   4   1   4      193.67      165.54      9.28 o 
   5   1   4      810.59      820.61     31.16 o 
   6   1   4      275.16      281.57     17.41 o 
   7   1   4        6.71       -8.74      8.74 o 
   8   1   4       59.36       50.70     20.69 o 
 -10   2   4       65.93       51.06     20.64 o 
  -9   2   4       24.26        4.91      9.26 o 
  -8   2   4        2.33       -8.74      9.83 o 
  -7   2   4        2.04        3.40      4.73 o 
  -6   2   4       95.86       94.06      7.08 o 
  -5   2   4      504.35      480.59     14.77 o 
  -4   2   4      272.37      278.33      9.01 o 
  -3   2   4     1567.34     1590.67     30.93 o 
  -2   2   4    28047.27    31679.43   1071.22 o 
  -1   2   4     1218.91     1094.45    410.64 o 
   0   2   4     3890.88     3907.84     97.09 o 
   1   2   4     1102.87     1047.34     31.71 o 
   2   2   4      166.35      143.53      8.25 o 
   3   2   4      190.99      194.66     10.20 o 
   4   2   4      141.44      167.36     11.97 o 
   5   2   4      517.96      520.93     24.59 o 
   6   2   4      317.08      280.52     27.44 o 
   7   2   4       24.10      -10.40     14.79 o 
   8   2   4        7.15        3.83     17.48 o 
 -10   3   4       18.54        6.00     17.38 o 
  -9   3   4       26.58       33.26     14.17 o 
  -8   3   4       99.12      106.70     16.38 o 
  -7   3   4       44.36       50.56      6.63 o 
  -6   3   4      337.40      350.87     13.91 o 
  -5   3   4     2769.97     3174.27     73.06 o 
  -4   3   4     1381.66     1461.08     29.00 o 
  -3   3   4      677.43      690.80     20.45 o 
  -2   3   4     2566.12     2477.26     77.02 o 
  -1   3   4      215.22      221.31      7.51 o 
   0   3   4      805.92      770.76     23.46 o 
   1   3   4      704.77      689.77     26.64 o 
   2   3   4        1.49        4.91      6.00 o 
   3   3   4       57.37       56.48      6.67 o 
   4   3   4     1408.93     1332.72     60.87 o 
   5   3   4       21.63       20.33      8.79 o 
   6   3   4       22.67       10.45     10.45 o 
   7   3   4       26.37       70.87     21.42 o 
 -10   4   4       14.55       12.52     15.83 o 
  -9   4   4       54.21       47.59     14.23 o 
  -8   4   4       22.08       22.15      6.57 o 
  -7   4   4       79.17       70.50      7.78 o 
  -6   4   4       15.27       14.62      7.56 o 
  -5   4   4      830.04      905.76     21.58 o 
  -4   4   4      193.16      207.29     13.19 o 
  -3   4   4      277.76      328.18      9.35 o 
  -2   4   4      204.06      191.95     16.52 o 
  -1   4   4      266.39      292.27      9.62 o 
   0   4   4     1146.44     1261.63     38.34 o 
   1   4   4      163.66      163.78      7.92 o 
   2   4   4      183.17      175.53     10.48 o 
   3   4   4      112.03      123.51     14.28 o 
   4   4   4      301.98      319.51     18.72 o 
   5   4   4       73.32       72.12     14.85 o 
   6   4   4       98.15       93.13     23.18 o 
   7   4   4        7.34      -19.29     19.29 o 
 -10   5   4       20.06       38.33     15.88 o 
  -9   5   4        6.40        6.05      7.71 o 
  -8   5   4        4.03        1.30      6.98 o 
  -7   5   4       56.67       50.31      9.00 o 
  -6   5   4      733.69      750.03     22.07 o 
  -5   5   4       71.00       74.14      5.11 o 
  -4   5   4       92.58       92.68      4.60 o 
  -3   5   4       60.44       66.59      3.58 o 
  -2   5   4     1382.55     1442.60     38.35 o 
  -1   5   4       37.15       47.32      4.16 o 
   0   5   4       19.97       28.52      7.19 o 
   1   5   4        9.50       14.82      5.64 o 
   2   5   4        0.63       26.85      8.79 o 
   3   5   4       96.55       72.32      9.33 o 
   4   5   4      533.96      472.07     40.34 o 
   5   5   4        2.85       17.12     16.55 o 
   6   5   4       12.45       14.95     14.95 o 
 -10   6   4       43.00       54.42     14.85 o 
  -9   6   4        9.02       -4.97     11.02 o 
  -8   6   4        6.97        0.69      6.74 o 
  -7   6   4      146.22      143.94     10.14 o 
  -6   6   4      104.30      110.19      8.87 o 
  -5   6   4      316.58      339.21     19.65 o 
  -4   6   4       15.01       13.64      3.36 o 
  -3   6   4      191.24      225.36      8.84 o 
  -2   6   4       65.55       74.24      9.62 o 
  -1   6   4      446.13      424.74     17.14 o 
   0   6   4       14.20       12.36      4.78 o 
   1   6   4       32.89       49.21     25.53 o 
   2   6   4       74.09       79.00     12.62 o 
   3   6   4        1.52        5.48     11.02 o 
   4   6   4       27.48       38.07     15.47 o 
   5   6   4        5.87      -12.72     12.72 o 
  -8   7   4        3.07        0.00      8.33 o 
  -7   7   4       93.04      101.73      7.64 o 
  -6   7   4        2.31        3.37      3.73 o 
  -5   7   4       94.13      104.16      8.27 o 
  -4   7   4       26.64       27.38      3.66 o 
  -3   7   4       82.82       78.12     14.93 o 
  -2   7   4        0.45       -3.42      3.42 o 
  -1   7   4      144.86      163.59     10.41 o 
   0   7   4        0.00       -3.54     11.64 o 
   1   7   4      119.66      129.92     12.46 o 
   2   7   4        0.29        9.88     10.97 o 
   3   7   4       67.70       72.22     20.38 o 
   4   7   4        1.09       -8.85     17.69 o 
  -7   8   4        2.54       -2.15      5.80 o 
  -6   8   4       62.23       43.07      7.18 o 
  -5   8   4       34.11       32.76      5.94 o 
  -4   8   4       12.66       15.07      3.67 o 
  -3   8   4        0.01       -5.85      5.85 o 
  -2   8   4      115.34      123.30     12.31 o 
  -1   8   4       36.66       58.56      9.21 o 
   0   8   4       18.87       32.12     10.35 o 
   1   8   4       10.62        6.00     12.05 o 
   2   8   4       81.57       92.35     18.16 o 
  -8   9   4        1.06       27.57     18.00 o 
  -7   9   4       41.38       27.99     17.90 o 
  -6   9   4       38.15       36.57     15.52 o 
  -5   9   4        2.07        4.40     10.91 o 
  -4   9   4       23.93       11.85     15.10 o 
  -3   9   4        0.74        8.64      7.55 o 
  -2   9   4       12.68       11.90      8.12 o 
  -1   9   4        0.98       -8.69     11.95 o 
   0   9   4       25.96       59.95     14.74 o 
   1   9   4        0.87       -2.17     13.14 o 
  -6  10   4        0.06      -13.76     14.90 o 
  -5  10   4      214.20      231.88     29.39 o 
  -4  10   4      162.28      156.00     22.61 o 
   1 -10   5        0.02       13.71     10.97 o 
   2 -10   5      113.71       73.67     17.02 o 
   3 -10   5       11.35        7.71      9.93 o 
   4 -10   5       40.27       27.17      8.94 o 
   5 -10   5       30.74       14.48     12.26 o 
   6 -10   5        5.24        3.29     10.58 o 
  -1  -9   5        0.37        3.31     18.62 o 
   1  -9   5       23.82       25.24     14.28 o 
   3  -9   5       52.68       48.68     14.38 o 
   4  -9   5       63.36       28.33     18.62 o 
   5  -9   5       47.02       54.51      9.02 o 
   6  -9   5       24.75       18.53      7.61 o 
   7  -9   5        0.08        2.90     19.81 o 
   8  -9   5        0.16        8.85     16.04 o 
  -3  -8   5        4.47        7.71     14.33 o 
  -1  -8   5       11.37       20.85     14.28 o 
   0  -8   5       11.61       22.60     11.33 o 
   1  -8   5      199.52      207.98     17.13 o 
   2  -8   5      812.45      865.98     35.76 o 
   3  -8   5      195.04      206.01     20.88 o 
   4  -8   5        0.14       -4.12      4.12 o 
   5  -8   5        1.10        2.91      5.85 o 
   6  -8   5       92.77      112.54     22.87 o 
   7  -8   5       61.14       64.77     15.52 o 
   8  -8   5       10.36        6.10      9.93 o 
   9  -8   5       28.80       -3.31     16.61 o 
  -4  -7   5      216.86      283.89     36.64 o 
  -3  -7   5        5.19        6.62     14.90 o 
  -2  -7   5       30.72       62.75     12.67 o 
  -1  -7   5      188.47      200.16     14.85 o 
   0  -7   5       18.80       20.29      6.37 o 
   1  -7   5       28.33       34.03      7.89 o 
   2  -7   5        4.12       12.23      6.36 o 
   3  -7   5       76.78       89.59      7.90 o 
   4  -7   5      166.49      167.52     10.38 o 
   5  -7   5        0.42        2.87      4.87 o 
   6  -7   5        8.40        1.81      4.83 o 
   7  -7   5       13.33       25.45     13.29 o 
   8  -7   5        8.96       15.52     13.86 o 
   9  -7   5       38.62       57.06     14.95 o 
  -5  -6   5        1.34       -9.41     12.21 o 
  -3  -6   5        0.25        3.31      8.85 o 
  -2  -6   5      170.92      185.08     14.67 o 
  -1  -6   5       98.75      107.63     14.36 o 
   0  -6   5      150.84      147.07     10.73 o 
   1  -6   5       27.32       23.09      5.14 o 
   2  -6   5       21.34       26.27      5.75 o 
   3  -6   5      149.33      158.66     10.25 o 
   4  -6   5      262.62      260.97     13.93 o 
   5  -6   5       62.94       63.72      7.18 o 
   6  -6   5       84.70       83.93      9.87 o 
   7  -6   5       13.49        6.33      6.22 o 
   8  -6   5       15.99        8.85      9.41 o 
   9  -6   5       51.99       33.78     18.26 o 
  10  -6   5        9.40       45.88     20.48 o 
  -6  -5   5        0.19       19.45     13.35 o 
  -5  -5   5       53.56       48.21     17.18 o 
  -4  -5   5      107.36      112.90     18.26 o 
  -3  -5   5      164.72      128.85     12.12 o 
  -2  -5   5      580.58      586.12     36.48 o 
  -1  -5   5      548.62      561.35     38.53 o 
   0  -5   5     1075.15     1000.43     32.78 o 
   1  -5   5      531.21      554.06     20.78 o 
   2  -5   5      887.97      861.49     29.07 o 
   3  -5   5       17.53       12.30      3.27 o 
   4  -5   5      204.64      184.26      9.03 o 
   5  -5   5        5.77        1.05      5.40 o 
   6  -5   5        4.55       -5.96      5.96 o 
   7  -5   5      152.65      160.61     20.47 o 
   8  -5   5       22.34       39.31     12.73 o 
   9  -5   5      142.00      123.25     18.26 o 
  10  -5   5       47.64       65.54     22.04 o 
  -7  -4   5       62.24       63.32     25.56 o 
  -6  -4   5       94.47       87.69     20.54 o 
  -5  -4   5       48.17       45.42     12.73 o 
  -4  -4   5       73.86       65.71     10.23 o 
  -3  -4   5       20.04       10.52     15.42 o 
  -2  -4   5      958.29     1040.09     35.44 o 
  -1  -4   5      587.40      607.63     20.90 o 
   0  -4   5      802.83      905.98     28.27 o 
   1  -4   5      240.63      248.14     10.24 o 
   2  -4   5       33.04       37.92      8.72 o 
   3  -4   5       67.47       54.89      4.51 o 
   4  -4   5        8.29        4.57      3.24 o 
   5  -4   5       34.85       40.44      8.76 o 
   6  -4   5      440.70      507.55     21.86 o 
   7  -4   5       40.95       33.57      6.06 o 
   8  -4   5      228.72      244.54     25.98 o 
   9  -4   5        0.01       -0.57      9.88 o 
  10  -4   5        9.98        0.57     13.14 o 
  -8  -3   5       10.24       36.00     20.48 o 
  -7  -3   5        0.12       -2.22     15.52 o 
  -6  -3   5      105.72      108.55     19.97 o 
  -5  -3   5       64.61       62.50     11.64 o 
  -4  -3   5        1.38       -4.75      8.17 o 
  -3  -3   5       45.91       57.13     15.26 o 
  -2  -3   5     2153.83     2416.75     67.30 o 
  -1  -3   5        2.36       12.54      3.55 o 
   0  -3   5      207.33      175.43      8.37 o 
   1  -3   5     5390.61     5509.06    144.11 o 
   2  -3   5       83.51       62.63      4.31 o 
   3  -3   5        0.65        1.27      2.74 o 
   4  -3   5      484.95      481.51     14.93 o 
   5  -3   5       88.45       96.67      6.42 o 
   6  -3   5       61.86       73.70      6.02 o 
   7  -3   5        1.51       -6.76      6.76 o 
   8  -3   5       30.29       41.75     10.97 o 
   9  -3   5       69.01       58.51     19.71 o 
  10  -3   5       52.59       20.12     14.69 o 
  -7  -2   5       25.55       12.73     13.81 o 
  -6  -2   5      123.78      117.09     18.21 o 
  -5  -2   5       10.95        9.51      9.52 o 
  -4  -2   5      203.92      187.02     17.13 o 
  -3  -2   5      184.58      174.19     14.18 o 
  -2  -2   5       26.66       48.32      5.43 o 
  -1  -2   5       46.65       47.36      6.29 o 
   0  -2   5     6840.70     6841.97    166.01 o 
   1  -2   5      188.99      171.44     13.73 o 
   2  -2   5      114.33      100.13      3.91 o 
   3  -2   5        8.02        5.88      2.64 o 
   4  -2   5     1652.75     1963.03     69.71 o 
   5  -2   5      353.39      363.43     24.47 o 
   6  -2   5       28.01       33.38      5.80 o 
   7  -2   5      305.95      330.42     20.36 o 
   8  -2   5      351.32      394.68     34.48 o 
   9  -2   5       74.53       42.99     18.52 o 
  -9  -1   5        4.70        3.83     14.28 o 
  -8  -1   5        4.37       18.67     12.10 o 
  -7  -1   5       93.41       98.51     15.99 o 
  -6  -1   5      277.30      259.60     16.66 o 
  -5  -1   5        7.12       22.29      5.75 o 
  -4  -1   5      161.77      161.18     14.85 o 
  -3  -1   5     2834.16     2993.38    112.24 o 
  -2  -1   5      109.59      111.67      6.17 o 
  -1  -1   5        1.26        0.50      2.48 o 
   0  -1   5     2945.93     2532.54     64.84 o 
   1  -1   5      429.07      401.69     13.56 o 
   2  -1   5      339.63      307.64     19.65 o 
   3  -1   5      500.55      493.56     17.59 o 
   4  -1   5     1918.56     2033.60     56.75 o 
   5  -1   5       11.72       20.57      4.83 o 
   6  -1   5       21.29       13.65      6.06 o 
   7  -1   5       48.10       66.63     15.31 o 
   8  -1   5      114.70       79.47     17.95 o 
   9  -1   5       93.12       94.94     20.07 o 
  -9   0   5        7.91       16.97     18.62 o 
  -8   0   5        9.50        6.00     13.14 o 
  -7   0   5     1415.12     1494.28     58.12 o 
  -6   0   5      690.52      745.59     30.22 o 
  -5   0   5      111.84      118.26      9.47 o 
  -4   0   5     1604.31     1687.05     46.32 o 
  -3   0   5      195.08      156.33      8.03 o 
  -2   0   5        2.50       19.71      4.40 o 
  -1   0   5     4239.98     3926.66     83.40 o 
   0   0   5       24.86       21.49      3.44 o 
   1   0   5     1543.82     1432.12     40.75 o 
   2   0   5     1372.63     1300.77     36.86 o 
   3   0   5        1.50       11.92      6.85 o 
   4   0   5       19.15       19.25      4.06 o 
   5   0   5        7.62        0.25     10.40 o 
   6   0   5      423.02      430.25     22.85 o 
   7   0   5      131.55      144.98     19.61 o 
   8   0   5       42.32       61.40     14.69 o 
   9   0   5       10.23       21.67     13.55 o 
 -10   1   5        2.65        0.57     17.95 o 
  -9   1   5       22.76       17.43     15.26 o 
  -8   1   5        1.95        2.17      8.74 o 
  -7   1   5       36.43       58.45     17.56 o 
  -6   1   5       38.70       30.23      6.92 o 
  -5   1   5       47.95       48.97      6.18 o 
  -4   1   5      258.91      228.12      8.42 o 
  -3   1   5      882.51      919.03     29.67 o 
  -2   1   5    16356.43    16974.96    281.60 o 
  -1   1   5      236.01      214.75      6.41 o 
   0   1   5      359.00      330.95     10.72 o 
   1   1   5     1028.47      994.62     28.72 o 
   2   1   5      248.26      232.11     10.83 o 
   3   1   5      940.46      952.59     44.22 o 
   4   1   5       80.52       62.52      6.55 o 
   5   1   5        0.00       12.11      9.00 o 
   6   1   5      507.62      522.50     35.01 o 
   7   1   5       76.21       53.96     13.61 o 
   8   1   5       31.79       14.69     14.12 o 
 -10   2   5       11.96        3.26     16.29 o 
  -9   2   5       57.00       28.87     11.43 o 
  -8   2   5      387.71      415.89     23.92 o 
  -7   2   5      739.61      778.86     28.36 o 
  -6   2   5       33.30       18.79      5.39 o 
  -5   2   5      376.15      394.11     12.48 o 
  -4   2   5     1579.92     1692.26     48.05 o 
  -3   2   5       43.02       56.47      6.52 o 
  -2   2   5      153.78      142.91      4.37 o 
  -1   2   5     5017.86       26.58      2.25 o 
   0   2   5     1173.40     1224.55     36.39 o 
   1   2   5        9.94        9.62      2.87 o 
   2   2   5     1192.87     1202.21     39.18 o 
   3   2   5      231.59      221.72     11.60 o 
   4   2   5      280.79      285.37     21.95 o 
   5   2   5      201.33      197.64     19.98 o 
   6   2   5       99.04      109.89     15.88 o 
   7   2   5       30.88       27.88     15.83 o 
   8   2   5        0.19      -10.91     19.66 o 
 -10   3   5        7.41       23.90     16.86 o 
  -9   3   5       30.55       36.52     14.17 o 
  -8   3   5      507.34      554.39     45.99 o 
  -7   3   5      110.70      124.58      8.50 o 
  -6   3   5      148.73      147.97     11.68 o 
  -5   3   5      237.27      264.02     18.00 o 
  -4   3   5     3518.75     3608.05     66.05 o 
  -3   3   5       18.82       17.82      1.83 o 
  -2   3   5      294.26      314.43      9.39 o 
  -1   3   5     1894.73     1913.67     48.01 o 
   0   3   5        5.41        5.65      3.80 o 
   1   3   5      379.18      369.87     19.22 o 
   2   3   5      130.01       92.49     12.47 o 
   3   3   5       49.50       44.28      6.14 o 
   4   3   5      745.69      708.68     38.56 o 
   5   3   5      519.59      580.55     34.13 o 
   6   3   5       68.00       33.42     15.88 o 
   7   3   5        4.80      -12.62     12.62 o 
 -10   4   5        1.90       25.09     15.83 o 
  -9   4   5       93.03       90.23     15.88 o 
  -8   4   5      169.33      162.13     30.38 o 
  -7   4   5       10.42       15.45      5.09 o 
  -6   4   5      785.59      898.09     25.19 o 
  -5   4   5      130.69      128.76      6.17 o 
  -4   4   5       88.59       80.85      4.40 o 
  -3   4   5     3871.10     3934.39     78.18 o 
  -2   4   5      185.97      224.27     15.01 o 
  -1   4   5      557.43      552.55     17.54 o 
   0   4   5      207.37      218.73      8.46 o 
   1   4   5      445.29      475.67     17.20 o 
   2   4   5      307.11      286.06     18.54 o 
   3   4   5       10.47        4.65      6.55 o 
   4   4   5       57.00       75.51     18.68 o 
   5   4   5      828.26      799.91     59.65 o 
   6   4   5       22.41        5.48     15.42 o 
   7   4   5        7.80       12.67     20.38 o 
 -10   5   5        9.36       20.79     15.31 o 
  -9   5   5      205.78      217.35     25.25 o 
  -8   5   5        3.29        7.22     12.29 o 
  -7   5   5        0.00       13.79      4.84 o 
  -6   5   5      104.48       96.43      6.63 o 
  -5   5   5        2.77        0.74      2.77 o 
  -4   5   5      602.22      664.35     25.22 o 
  -3   5   5       29.08       44.76      4.42 o 
  -2   5   5      632.01      672.21     25.97 o 
  -1   5   5     1215.34     1250.87     37.32 o 
   0   5   5       42.31       39.93      5.17 o 
   1   5   5      227.15      242.42     11.95 o 
   2   5   5       47.64       51.10      7.99 o 
   3   5   5      852.76      769.74     36.53 o 
   4   5   5       22.99       40.14     13.76 o 
   5   5   5        2.57       11.59     12.10 o 
   6   5   5       29.54        3.88     13.81 o 
 -10   6   5       28.04       13.76     14.85 o 
  -9   6   5        0.22        9.36     11.02 o 
  -8   6   5       58.89       65.53      8.98 o 
  -7   6   5      569.20      709.37     78.66 o 
  -6   6   5       20.67       17.31      3.95 o 
  -5   6   5      208.06      193.59     10.98 o 
  -4   6   5      197.44      194.26     12.69 o 
  -3   6   5      412.46      422.20     28.41 o 
  -2   6   5      413.63      389.73     12.83 o 
  -1   6   5        9.16       15.34      4.01 o 
   0   6   5      246.69      252.41     12.17 o 
   1   6   5       41.76       29.96     17.54 o 
   2   6   5       21.97       19.33      8.23 o 
   3   6   5      226.89      224.40     26.45 o 
   4   6   5        4.43       -1.09     15.41 o 
   5   6   5        0.28       -1.09     17.12 o 
  -9   7   5       70.32       63.58     13.30 o 
  -8   7   5       14.83        7.76      8.90 o 
  -7   7   5       35.74       26.88     10.64 o 
  -6   7   5       10.11        8.34      3.52 o 
  -5   7   5       19.05       21.52      3.36 o 
  -4   7   5      407.15      432.34     14.21 o 
  -3   7   5       16.24       25.66      5.33 o 
  -2   7   5        7.68       10.11      3.60 o 
  -1   7   5      197.61      197.80     12.05 o 
   0   7   5        2.95        2.17      7.60 o 
   1   7   5       28.43       42.63     10.91 o 
   2   7   5      149.14      154.76     18.68 o 
   3   7   5      121.33      164.74     20.95 o 
   4   7   5        1.27       -1.09     18.26 o 
  -8   8   5       65.43       74.34     21.42 o 
  -7   8   5       54.38       44.96     15.73 o 
  -6   8   5        5.88       -6.96      6.96 o 
  -5   8   5      111.56      112.36      6.96 o 
  -4   8   5        0.00       -3.48      3.88 o 
  -3   8   5       72.02       66.24      7.92 o 
  -2   8   5       46.15       43.48     13.71 o 
  -1   8   5        9.37       20.98      7.94 o 
   0   8   5       11.08       16.91      9.83 o 
   1   8   5      146.13      184.51     21.42 o 
   2   8   5       37.55       86.85     18.16 o 
  -8   9   5       37.91       30.37     14.64 o 
  -7   9   5        1.76       -7.81     16.76 o 
  -6   9   5        2.29        7.76     15.47 o 
  -5   9   5        2.41       -5.48     10.35 o 
  -4   9   5        3.86      -14.54     15.10 o 
  -3   9   5       58.30       54.47      9.73 o 
  -2   9   5       87.74       98.56     11.95 o 
  -1   9   5       31.75       11.43     10.35 o 
   0   9   5       97.82      125.62     16.97 o 
  -6  10   5      178.50      193.78     26.44 o 
  -5  10   5      291.05      269.18     34.26 o 
  -4  10   5       41.00       65.03     20.43 o 
   1 -10   6       79.54       72.43     14.80 o 
   2 -10   6        5.22       13.19     15.41 o 
   3 -10   6       15.95       21.00     11.59 o 
   4 -10   6        4.70        7.41      9.49 o 
   5 -10   6        0.25        1.40      9.02 o 
   6 -10   6       59.83       37.33      9.46 o 
  -1  -9   6        2.28       19.19     13.71 o 
   0  -9   6        0.69       10.97     13.19 o 
   1  -9   6      174.68      202.89     22.56 o 
   2  -9   6       18.15       13.76      8.28 o 
   3  -9   6      108.08      112.89     18.83 o 
   4  -9   6      120.20      120.03     23.85 o 
   5  -9   6      183.39      183.27     28.64 o 
   6  -9   6       15.35       13.79      8.84 o 
   7  -9   6        0.87       21.28     10.19 o 
   8  -9   6      127.01      135.61     18.83 o 
  -3  -8   6        6.52       -1.09     18.73 o 
  -2  -8   6       18.21        4.97     15.41 o 
   0  -8   6        5.19       15.36     10.97 o 
   1  -8   6       13.30        8.79     11.54 o 
   2  -8   6      402.86      468.89     33.71 o 
   3  -8   6      169.93      160.30     10.99 o 
   4  -8   6        1.96        4.30      6.31 o 
   5  -8   6        1.18       -0.57      7.19 o 
   6  -8   6        3.01       -1.48      4.41 o 
   7  -8   6      157.95      161.08     19.97 o 
   8  -8   6        8.49        4.45     12.16 o 
   9  -8   6       11.55        3.31     18.83 o 
  -4  -7   6        0.97       10.50     17.69 o 
  -3  -7   6       21.24       33.05     18.73 o 
  -2  -7   6       17.03       29.69     10.45 o 
  -1  -7   6        2.12        7.35      5.34 o 
   0  -7   6      253.56      249.32     22.28 o 
   1  -7   6      506.22      566.28     25.54 o 
   2  -7   6       39.99       47.87      7.20 o 
   3  -7   6       79.78       92.41      9.63 o 
   4  -7   6       81.47       88.61      7.14 o 
   5  -7   6        0.87       -3.00      3.90 o 
   6  -7   6        5.73        0.78      9.10 o 
   7  -7   6       71.46       79.21     13.86 o 
   8  -7   6      101.26       97.53     18.32 o 
   9  -7   6        0.15       12.21     17.74 o 
  -5  -6   6        2.85       26.59     15.52 o 
  -4  -6   6        8.09      -14.95     14.95 o 
  -3  -6   6       42.19       40.82      9.93 o 
  -2  -6   6       26.36       27.05     10.81 o 
  -1  -6   6      447.54      418.27     19.49 o 
   0  -6   6        3.88        0.94      5.74 o 
   1  -6   6      134.44      138.46     10.45 o 
   2  -6   6      198.87      225.99     12.12 o 
   3  -6   6       21.00       20.00      5.59 o 
   4  -6   6      231.90      233.74     18.67 o 
   5  -6   6      343.07      372.83     14.29 o 
   6  -6   6      187.40      209.80     17.03 o 
   7  -6   6      141.53      162.01     19.46 o 
   8  -6   6        0.18        7.76     12.78 o 
   9  -6   6       16.37       24.42     12.78 o 
  -6  -5   6       70.18       77.13     23.90 o 
  -5  -5   6       25.68       21.05     13.86 o 
  -4  -5   6      270.45      261.60     26.60 o 
  -3  -5   6      490.50      501.39     25.75 o 
  -2  -5   6       21.16       58.07     27.75 o 
  -1  -5   6     1138.74     1281.21     42.54 o 
   0  -5   6       18.88       10.94      4.71 o 
   1  -5   6      130.60      137.74     11.00 o 
   2  -5   6       26.69       51.96      6.23 o 
   3  -5   6      256.24      273.23     10.62 o 
   4  -5   6      393.07      410.88     14.15 o 
   5  -5   6        0.00       -0.85      3.88 o 
   6  -5   6       23.37       27.33      6.24 o 
   7  -5   6      300.64      327.51     16.15 o 
   8  -5   6       36.95       24.37     11.07 o 
   9  -5   6       39.12       17.12     11.64 o 
  10  -5   6        6.68       12.67     19.29 o 
  -7  -4   6       28.94       28.30     15.52 o 
  -6  -4   6       12.05       15.52     13.29 o 
  -5  -4   6        1.46       15.52      9.98 o 
  -4  -4   6      137.30      122.69     17.70 o 
  -3  -4   6      274.72      231.92     14.35 o 
  -2  -4   6       12.49       -7.71      8.22 o 
  -1  -4   6        1.51       -2.52      5.74 o 
   0  -4   6        7.39       20.63     10.32 o 
   1  -4   6     1277.81     1393.34     39.38 o 
   2  -4   6      165.54      170.61      9.37 o 
   3  -4   6       93.69       94.39      5.39 o 
   4  -4   6        0.46        2.85      3.30 o 
   5  -4   6      233.46      211.49     12.82 o 
   6  -4   6      764.25      869.88     44.06 o 
   7  -4   6      193.13      210.19     14.58 o 
   8  -4   6       39.44        9.93      9.93 o 
   9  -4   6      118.09      103.48     20.39 o 
  10  -4   6        1.36       -8.74     12.62 o 
  -8  -3   6       28.27       61.45     16.61 o 
  -7  -3   6       56.87       62.03     17.18 o 
  -6  -3   6        1.56       16.60      9.98 o 
  -5  -3   6       35.96       45.61     11.98 o 
  -4  -3   6      676.82      690.92     31.03 o 
  -3  -3   6       71.20       70.24      7.72 o 
  -2  -3   6      231.37      246.68     11.43 o 
  -1  -3   6      152.89      142.31      8.30 o 
   0  -3   6      268.97      247.89     10.02 o 
   1  -3   6       15.05       10.18      3.02 o 
   2  -3   6      220.21      217.10      7.24 o 
   3  -3   6        9.82       21.84      3.51 o 
   4  -3   6      107.16      106.43      5.57 o 
   5  -3   6      331.79      355.11     12.75 o 
   6  -3   6      167.92      169.27      9.57 o 
   7  -3   6        1.07       -1.26      4.61 o 
   8  -3   6      100.14       89.49     10.47 o 
   9  -3   6       43.59       22.45     17.49 o 
  10  -3   6       23.08       27.78     16.35 o 
  -8  -2   6       18.69       17.12     13.81 o 
  -7  -2   6        3.65       22.09     10.50 o 
  -6  -2   6       51.31       76.25     11.59 o 
  -5  -2   6      346.57      343.89     18.20 o 
  -4  -2   6      249.07      272.73     14.72 o 
  -3  -2   6      828.50      867.18     31.81 o 
  -2  -2   6     1743.52     1915.25     62.31 o 
  -1  -2   6     1286.07     1223.02     47.59 o 
   0  -2   6       10.43       26.67      3.07 o 
   1  -2   6      318.55      277.74     10.33 o 
   2  -2   6      674.94      700.29     18.29 o 
   3  -2   6      181.52      195.29      7.16 o 
   4  -2   6     3767.64     4166.36    117.58 o 
   5  -2   6      238.39      216.52     26.51 o 
   6  -2   6      322.54      347.33     19.96 o 
   7  -2   6      128.90      138.78     17.54 o 
   8  -2   6      143.93      142.60     22.40 o 
   9  -2   6      113.33      122.41     22.87 o 
  -9  -1   6        4.94        8.79     19.76 o 
  -8  -1   6       17.50       -2.22     13.76 o 
  -7  -1   6        0.22       -8.79      8.79 o 
  -6  -1   6        9.94        4.88      5.14 o 
  -5  -1   6      116.30      138.86     18.06 o 
  -4  -1   6      171.50      166.71     11.52 o 
  -3  -1   6        3.51       11.70      3.28 o 
  -2  -1   6     1629.89     1640.43     46.02 o 
  -1  -1   6      256.90      278.87      9.87 o 
   0  -1   6     1900.41     1749.52     46.37 o 
   1  -1   6     2744.76     2832.99     77.70 o 
   2  -1   6      468.01      405.35     29.65 o 
   3  -1   6     4016.12     4303.92    112.31 o 
   4  -1   6      268.64      279.95     12.49 o 
   5  -1   6       22.43        7.68      4.99 o 
   6  -1   6      264.91      267.04     18.20 o 
   7  -1   6      132.11      135.93     16.40 o 
   8  -1   6      259.40      261.27     27.79 o 
   9  -1   6        0.95       23.85     19.50 o 
  -9   0   6       21.79       29.54     14.23 o 
  -8   0   6       35.21       35.07     14.28 o 
  -7   0   6      129.55      137.69     15.94 o 
  -6   0   6        0.23       -3.63      5.88 o 
  -5   0   6      150.99      169.05     12.99 o 
  -4   0   6      678.48      728.53     34.75 o 
  -3   0   6       45.80       44.42      5.72 o 
  -2   0   6     2249.28     2365.16     65.87 o 
  -1   0   6      240.58      191.54      8.99 o 
   0   0   6     3248.44     3015.49     63.83 o 
   1   0   6     2243.63     2035.32     53.69 o 
   2   0   6      101.64      114.47      6.82 o 
   3   0   6      739.94      827.83     24.44 o 
   4   0   6        7.25       19.01     10.97 o 
   5   0   6       45.54       29.19     15.34 o 
   6   0   6      556.06      576.36     26.10 o 
   7   0   6        1.66       -3.83      8.17 o 
   8   0   6        0.00        7.60     15.72 o 
   9   0   6       40.61       29.23     20.02 o 
 -10   1   6        2.64        8.69     20.69 o 
  -9   1   6      122.29      154.44     23.49 o 
  -8   1   6       76.11       70.52     16.40 o 
  -7   1   6      379.40      378.29     26.30 o 
  -6   1   6      135.35      137.96     13.71 o 
  -5   1   6       27.28       36.11      5.48 o 
  -4   1   6      555.79      510.77     18.73 o 
  -3   1   6      345.25      354.33     10.37 o 
  -2   1   6        0.83       34.89      7.76 o 
  -1   1   6     8697.03     8746.10    168.26 o 
   0   1   6        9.60       13.85      4.14 o 
   1   1   6       15.42       20.58      2.89 o 
   2   1   6      983.33      941.41     39.92 o 
   3   1   6       60.92       75.98      6.29 o 
   4   1   6      522.05      538.99     22.52 o 
   5   1   6      142.56      129.38     11.20 o 
   6   1   6       11.83       -1.09      7.09 o 
   7   1   6      112.63      101.82     18.52 o 
   8   1   6       47.54       39.11     14.69 o 
 -10   2   6        5.08       11.43     16.29 o 
  -9   2   6       84.93       86.61     17.43 o 
  -8   2   6      397.21      383.97     35.00 o 
  -7   2   6        0.58       -0.11      6.85 o 
  -6   2   6       21.93       26.71      5.60 o 
  -5   2   6      415.00      412.91     14.20 o 
  -4   2   6      497.33      509.49     15.12 o 
  -3   2   6     1580.05     1516.85     35.89 o 
  -2   2   6     7572.32     7682.34    261.40 o 
  -1   2   6      118.94      120.94      7.92 o 
   0   2   6      427.46      463.08     14.41 o 
   1   2   6       11.13        9.16      2.89 o 
   2   2   6      623.37      691.86     24.43 o 
   3   2   6      264.01      262.39     18.30 o 
   4   2   6       40.77       40.54      7.91 o 
   5   2   6       30.67       24.20      7.35 o 
   6   2   6      140.97      132.10     19.09 o 
   7   2   6       49.55       58.35     16.92 o 
   8   2   6       27.95       29.95     16.86 o 
 -10   3   6       34.13        8.17     14.69 o 
  -9   3   6      509.21      533.01     51.89 o 
  -8   3   6      151.11      177.32     13.51 o 
  -7   3   6      269.23      252.85     12.92 o 
  -6   3   6        9.57       19.13      3.97 o 
  -5   3   6       89.45      102.93      6.70 o 
  -4   3   6     4186.04     4472.54     80.53 o 
  -3   3   6     2609.15     2955.06     60.91 o 
  -1   3   6      360.20      343.20     10.45 o 
   0   3   6        1.46        3.90      2.10 o 
   1   3   6      228.23      245.16     10.21 o 
   2   3   6       76.99       83.32      8.49 o 
   3   3   6      587.39      572.38     44.18 o 
   4   3   6       27.10       29.24      8.06 o 
   5   3   6      330.48      299.48     25.21 o 
   6   3   6        0.00        6.00     13.66 o 
   7   3   6        0.01       21.31     14.22 o 
 -10   4   6        9.43       27.26     16.91 o 
  -9   4   6       12.76        3.26     12.00 o 
  -8   4   6      448.86      459.10     37.33 o 
  -7   4   6       42.73       43.46      9.96 o 
  -6   4   6       13.39       11.66      5.02 o 
  -5   4   6      128.01      148.07      6.18 o 
  -4   4   6        7.80        8.88      2.06 o 
  -3   4   6     5045.26     5407.34    103.69 o 
  -2   4   6      963.46      950.49     23.88 o 
  -1   4   6      577.48      577.17     17.53 o 
   0   4   6      440.45      458.91     15.29 o 
   1   4   6       20.42       20.10      4.41 o 
   2   4   6      341.35      331.97     15.35 o 
   3   4   6      543.68      500.10     23.71 o 
   4   4   6      284.32      282.00     18.13 o 
   5   4   6        1.01      -13.71     13.71 o 
   6   4   6       24.92        4.97     17.02 o 
 -10   5   6       24.86        4.91     10.91 o 
  -9   5   6       53.35       43.35     13.14 o 
  -8   5   6       76.85       89.89     15.73 o 
  -7   5   6      149.42      152.62     10.05 o 
  -6   5   6       79.24       83.09      6.49 o 
  -5   5   6       23.99       23.24      3.12 o 
  -4   5   6      198.65      184.65     13.06 o 
  -3   5   6     3652.10     4157.56    148.34 o 
  -2   5   6       33.75       40.54      2.69 o 
  -1   5   6      202.08      205.46      8.09 o 
   0   5   6       31.31       36.45      6.39 o 
   1   5   6        2.05       -4.91      4.91 o 
   2   5   6       27.58       26.89     19.99 o 
   3   5   6      255.27      255.48     15.92 o 
   4   5   6        1.19       -8.22      8.22 o 
   5   5   6        0.13        1.09     10.45 o 
   6   5   6        5.22        5.53     13.76 o 
 -10   6   6        0.83        1.09      9.88 o 
  -9   6   6        0.91       -0.57      6.62 o 
  -8   6   6      171.24      182.15     18.27 o 
  -7   6   6        6.60        4.43      9.48 o 
  -6   6   6       71.33       65.13      5.12 o 
  -5   6   6       71.99       85.81      4.91 o 
  -4   6   6       10.44       12.12      3.39 o 
  -3   6   6        7.45        9.85      2.00 o 
  -2   6   6      162.15      161.84      6.69 o 
  -1   6   6       42.19       42.74      7.24 o 
   0   6   6        3.24        7.57      7.09 o 
   1   6   6      141.91      115.29     15.32 o 
   2   6   6        2.16        3.03      7.46 o 
   3   6   6      188.21      205.49     23.65 o 
   4   6   6        0.00      -14.33     14.33 o 
   5   6   6       42.24        9.41     20.43 o 
  -8   7   6       79.25       91.16     12.26 o 
  -7   7   6       17.77       14.02      6.57 o 
  -6   7   6       40.72       45.46      5.08 o 
  -5   7   6        7.23       12.82      2.66 o 
  -4   7   6        0.24        6.31      2.15 o 
  -3   7   6       95.04      109.66      6.28 o 
  -2   7   6       47.71       64.31      5.32 o 
  -1   7   6       86.48      103.15      8.48 o 
   0   7   6      123.01      145.33      9.03 o 
   1   7   6        5.01       21.31     10.40 o 
   2   7   6        5.09        7.66     11.54 o 
   3   7   6      269.42      266.64     28.72 o 
  -8   8   6       25.01        6.78     12.98 o 
  -7   8   6        6.44       -1.71     10.09 o 
  -6   8   6       44.56       25.61     11.69 o 
  -5   8   6       84.94       80.05     10.86 o 
  -4   8   6        4.21        2.34      2.55 o 
  -3   8   6        0.34        0.57      4.03 o 
  -2   8   6      268.34      314.33     16.65 o 
  -1   8   6       89.58       78.00     17.31 o 
   0   8   6        0.79        3.83      8.74 o 
   1   8   6        7.97       22.45      9.88 o 
   2   8   6       82.54      100.11     18.16 o 
  -8   9   6       31.26       10.71     19.71 o 
  -7   9   6        2.26       -1.66     10.60 o 
  -6   9   6       35.46       25.97     17.12 o 
  -5   9   6       22.05       34.35     14.74 o 
  -4   9   6       68.51       58.15     15.05 o 
  -1   9   6       46.33       69.27     11.48 o 
   0   9   6        4.93       -3.31     10.40 o 
  -5  10   6        0.50      -17.90     17.90 o 
  -4  10   6        0.05        8.07     12.88 o 
   1 -10   7       58.98       47.80     19.76 o 
   2 -10   7       89.85       49.05     16.56 o 
   3 -10   7      156.80      163.30     22.71 o 
   4 -10   7        1.43        8.91     11.72 o 
   5 -10   7        7.01       -9.43     17.77 o 
   6 -10   7       14.79        5.61     10.28 o 
  -1  -9   7        0.81      -10.97     13.71 o 
   0  -9   7        2.99       14.79     14.28 o 
   1  -9   7      139.58      192.01     24.78 o 
   2  -9   7      145.98      134.07     18.78 o 
   3  -9   7        0.01       12.16      9.98 o 
   4  -9   7       35.68       35.66      8.56 o 
   5  -9   7        0.41        4.99      9.44 o 
   6  -9   7       34.08       27.73      8.65 o 
   7  -9   7      107.04      141.76     21.63 o 
   8  -9   7       10.77       25.45     17.69 o 
  -3  -8   7       21.19       -8.79     19.24 o 
  -2  -8   7       11.04       25.81     18.10 o 
  -1  -8   7        1.49        2.74      9.88 o 
   0  -8   7       48.66       20.33     10.97 o 
   1  -8   7       89.85       87.44     12.68 o 
   2  -8   7        5.70       -7.48      7.48 o 
   3  -8   7       28.49       53.02     12.73 o 
   4  -8   7        4.69       -2.32      7.27 o 
   5  -8   7       66.79       57.27     10.66 o 
   6  -8   7       27.03       17.08     20.10 o 
   7  -8   7      167.50      198.18     23.29 o 
   8  -8   7       52.13       30.99     13.81 o 
  -4  -7   7        2.94      -12.67     13.81 o 
  -3  -7   7      101.07       82.57     22.04 o 
  -1  -7   7        6.95       15.93      8.79 o 
   0  -7   7      121.97       85.37      9.82 o 
   1  -7   7        1.85        1.81      6.73 o 
   2  -7   7        8.36       14.00      9.91 o 
   3  -7   7        4.74       -4.50      6.49 o 
   4  -7   7      130.44      118.75     14.42 o 
   5  -7   7       11.52        6.38      6.19 o 
   6  -7   7      128.12      115.39     10.40 o 
   7  -7   7      148.05      150.21     17.23 o 
   8  -7   7        0.55        2.79     13.29 o 
   9  -7   7       30.26       38.28     15.00 o 
  -5  -6   7      145.48      201.48     29.39 o 
  -4  -6   7        2.34      -11.02     15.47 o 
  -2  -6   7       13.89        6.02     12.57 o 
  -1  -6   7       23.43       26.63      7.19 o 
   0  -6   7       67.32       63.29      7.84 o 
   1  -6   7        4.28       15.48     12.72 o 
   2  -6   7        4.40       -0.07      3.87 o 
   3  -6   7       57.82       57.41      7.15 o 
   4  -6   7      123.02      122.19      7.38 o 
   5  -6   7       17.18        4.93      3.76 o 
   6  -6   7       18.92       11.67      6.71 o 
   7  -6   7       68.41       78.84     13.92 o 
   8  -6   7       31.73       42.73     15.57 o 
   9  -6   7       62.93       48.27     14.43 o 
  -6  -5   7       32.03       23.28     14.43 o 
  -4  -5   7        4.45       14.90     10.50 o 
  -3  -5   7      410.46      419.95     23.11 o 
  -2  -5   7     2035.90     2098.77     64.84 o 
  -1  -5   7       34.90       50.24      7.21 o 
   0  -5   7       44.31       45.55      6.13 o 
   1  -5   7        1.62        4.17      3.39 o 
   2  -5   7     2256.81     2489.84     79.20 o 
   3  -5   7        0.01        5.14      2.99 o 
   4  -5   7        8.16        2.71      3.97 o 
   5  -5   7       13.06       13.20      5.26 o 
   6  -5   7      316.90      306.67     27.21 o 
   7  -5   7       10.48       11.52      5.56 o 
   8  -5   7        0.93       -8.90      8.90 o 
   9  -5   7        1.15       10.50     11.07 o 
  -7  -4   7        0.04        4.45     19.97 o 
  -5  -4   7       63.59       66.94     16.04 o 
  -4  -4   7       73.23       66.50     25.07 o 
  -3  -4   7       72.14       53.91     12.52 o 
  -2  -4   7       12.41       14.81      5.97 o 
  -1  -4   7        1.71        7.21      5.18 o 
   0  -4   7       10.90       14.10      4.13 o 
   1  -4   7     1206.46     1213.18     35.97 o 
   2  -4   7     5120.72     5815.44    155.59 o 
   3  -4   7       66.17       70.96      7.25 o 
   4  -4   7       45.67       40.86      5.97 o 
   5  -4   7      129.97      139.02      7.42 o 
   6  -4   7       11.01       13.78      4.78 o 
   7  -4   7       59.47       57.68      9.41 o 
   8  -4   7       58.00       51.37     11.59 o 
   9  -4   7       12.45       17.64     12.10 o 
  10  -4   7        0.90        6.05     13.71 o 
  -8  -3   7       14.08        5.53     21.05 o 
  -7  -3   7       29.36       19.92     16.09 o 
  -6  -3   7        7.86       16.04     14.95 o 
  -5  -3   7       40.94       40.40     15.83 o 
  -4  -3   7       27.29       31.32      8.12 o 
  -3  -3   7       10.00       16.40      8.74 o 
  -2  -3   7      846.68      846.47     27.25 o 
  -1  -3   7       65.08       85.51      6.74 o 
   0  -3   7     1860.36     1942.33     55.55 o 
   1  -3   7      365.53      349.46     12.58 o 
   2  -3   7        0.50        3.45      2.86 o 
   3  -3   7      140.02      130.59      8.57 o 
   4  -3   7       20.47       20.14      3.70 o 
   5  -3   7       40.89       52.87      7.13 o 
   6  -3   7      331.18      355.30     14.48 o 
   7  -3   7        1.20        5.23      6.00 o 
   8  -3   7      410.09      402.18     30.03 o 
   9  -3   7        5.71        9.83     13.66 o 
  -8  -2   7        2.44      -16.55     16.55 o 
  -7  -2   7      323.50      308.00     26.61 o 
  -6  -2   7       12.43       13.24      8.28 o 
  -5  -2   7       51.00       58.14      8.14 o 
  -4  -2   7       26.22       34.57      6.79 o 
  -3  -2   7     1034.56     1066.07     43.58 o 
  -2  -2   7     1933.86     2076.89     56.99 o 
  -1  -2   7      819.70      743.77     23.23 o 
   0  -2   7      150.60      142.24      5.88 o 
   1  -2   7      898.92      913.80     29.00 o 
   2  -2   7        0.92        3.59      2.52 o 
   3  -2   7      704.49      714.82     18.23 o 
   4  -2   7      492.41      505.90     19.18 o 
   5  -2   7       38.70       42.83      9.60 o 
   6  -2   7      102.55      111.21     10.31 o 
   7  -2   7      101.63       80.09     13.19 o 
   8  -2   7       66.93       71.03     17.49 o 
   9  -2   7      103.02      143.62     22.87 o 
  -9  -1   7       66.72       64.87     21.99 o 
  -8  -1   7       12.88       18.16     11.59 o 
  -6  -1   7      153.02      161.67     13.44 o 
  -5  -1   7       12.86       15.98      7.14 o 
  -4  -1   7      532.43      560.45     21.98 o 
  -3  -1   7     2946.95     3347.14     89.55 o 
  -2  -1   7       84.77       80.58      6.17 o 
  -1  -1   7      747.88      733.10     30.81 o 
   0  -1   7       16.85       29.85      9.34 o 
   1  -1   7      370.99      336.61      9.24 o 
   2  -1   7     2498.00     2475.35    116.82 o 
   3  -1   7     1094.94     1158.19     34.42 o 
   4  -1   7        7.92       13.20     12.39 o 
   5  -1   7        3.69       -4.35      4.35 o 
   6  -1   7       91.14       68.08     12.42 o 
   7  -1   7      180.78      171.39     18.58 o 
   8  -1   7       33.39       11.43     15.78 o 
   9  -1   7      102.63      150.09     24.37 o 
  -9   0   7        0.02       23.02     18.05 o 
  -8   0   7        0.68      -12.62     12.62 o 
  -7   0   7       75.15       61.31     14.59 o 
  -6   0   7        0.53       -2.92      4.85 o 
  -5   0   7      147.60      123.53     13.71 o 
  -4   0   7       12.84        8.74      4.91 o 
  -3   0   7      205.02      216.80     12.63 o 
  -2   0   7     1917.95     1970.38     44.70 o 
  -1   0   7      255.42      220.74      5.44 o 
   0   0   7      162.46      133.23      4.37 o 
   1   0   7     1608.15     1528.76     40.75 o 
   2   0   7       69.38       83.34      5.64 o 
   3   0   7     2830.52     2907.00     76.20 o 
   4   0   7       68.29       75.83      7.39 o 
   5   0   7        2.17        9.16      7.11 o 
   6   0   7       29.99       24.02      8.27 o 
   7   0   7      620.26      621.01     44.76 o 
   8   0   7       58.08       37.97     15.21 o 
   9   0   7       48.88       33.00     16.24 o 
 -10   1   7       11.68        2.74     19.09 o 
  -9   1   7        1.59       -4.91     10.91 o 
  -8   1   7       63.23       61.25     15.31 o 
  -7   1   7       84.39       93.96      9.85 o 
  -6   1   7       22.45       14.17      4.99 o 
  -5   1   7      437.12      418.23     14.98 o 
  -4   1   7      602.41      625.63     17.66 o 
  -3   1   7      297.96      313.44      9.56 o 
  -2   1   7       12.33        8.85      1.64 o 
  -1   1   7      191.33      173.76      5.06 o 
   0   1   7      500.62      437.45     13.69 o 
   1   1   7       29.05       18.51      3.83 o 
   2   1   7       20.94       32.43      4.91 o 
   3   1   7     1099.72     1117.55     37.17 o 
   4   1   7      204.43      225.14     13.37 o 
   5   1   7      155.12      149.86     11.68 o 
   6   1   7      107.59       70.26     13.61 o 
   7   1   7       22.50       35.33     17.38 o 
   8   1   7      153.22      158.95     27.68 o 
 -10   2   7       21.05      -13.60     16.29 o 
  -9   2   7      291.51      308.53     35.45 o 
  -8   2   7        7.88        0.13      6.51 o 
  -7   2   7      107.39      112.11     10.64 o 
  -6   2   7      781.43      813.70     31.28 o 
  -5   2   7      580.41      598.18     21.32 o 
  -4   2   7      790.27      855.00     23.12 o 
  -3   2   7     1586.49     1624.50     39.30 o 
  -2   2   7       80.37       73.87      3.26 o 
  -1   2   7      149.06      151.81      4.84 o 
   0   2   7       19.02       22.39      2.34 o 
   1   2   7       41.24       50.23      6.60 o 
   2   2   7        1.12       -0.45      3.66 o 
   3   2   7      221.91      213.80     11.93 o 
   4   2   7        2.07        1.04      4.72 o 
   5   2   7      284.34      257.38     15.71 o 
   6   2   7        1.76        7.60     13.60 o 
   7   2   7      114.68      147.51     25.04 o 
   8   2   7       30.07        7.09     20.12 o 
 -10   3   7       27.35       15.78     16.86 o 
  -9   3   7       15.12        7.09      8.74 o 
  -8   3   7      229.70      237.19     21.89 o 
  -7   3   7      713.88      719.05     27.43 o 
  -6   3   7     1240.81     1328.71     46.36 o 
  -5   3   7     1768.38     1969.81     47.14 o 
  -4   3   7     3949.59     4100.25     76.08 o 
  -3   3   7      721.79      725.39     19.68 o 
  -2   3   7      157.72      151.93     15.43 o 
  -1   3   7      360.30      349.54     10.27 o 
   0   3   7       20.03       20.69      2.87 o 
   1   3   7      265.26      270.83     11.04 o 
   2   3   7       25.01       14.05      5.97 o 
   3   3   7      138.87      134.40      9.71 o 
   4   3   7      368.33      321.99     20.19 o 
   5   3   7       31.17       11.48     13.09 o 
   6   3   7       20.09        6.57     15.31 o 
   7   3   7        8.57       -1.66     12.00 o 
 -10   4   7      105.78       91.52     19.09 o 
  -9   4   7        7.68      -10.91     10.91 o 
  -8   4   7      454.42      493.79     25.73 o 
  -7   4   7      194.52      198.38     11.00 o 
  -6   4   7       46.66       53.92      7.00 o 
  -5   4   7      317.84      346.62     10.02 o 
  -4   4   7       41.07       35.47      3.17 o 
  -3   4   7     1422.93     1394.29     69.06 o 
  -1   4   7      410.33      415.64     15.90 o 
   0   4   7       24.18       33.57      3.96 o 
   1   4   7       11.11       10.44      4.03 o 
   2   4   7       33.87       34.00     10.45 o 
   3   4   7        3.99        0.68      4.41 o 
   4   4   7      102.44       93.60     15.88 o 
   5   4   7        4.07       12.05     11.48 o 
   6   4   7       10.25      -16.45     16.45 o 
 -10   5   7      367.08      396.77     38.87 o 
  -9   5   7        0.31       -9.88     11.53 o 
  -8   5   7       92.42      113.82     11.44 o 
  -7   5   7       65.79       68.08     12.47 o 
  -6   5   7       84.15       87.08      6.78 o 
  -5   5   7       26.74       31.10      3.75 o 
  -4   5   7      655.40      675.36     27.60 o 
  -3   5   7       34.80       37.66      8.17 o 
  -2   5   7      233.64      231.19      6.93 o 
  -1   5   7      266.24      329.07     11.95 o 
   0   5   7       21.96       30.21      4.22 o 
   1   5   7       59.13       64.05      6.51 o 
   2   5   7      156.00      146.16     20.65 o 
   3   5   7        2.01        3.31      7.14 o 
   4   5   7      106.01      104.20     18.11 o 
   5   5   7       20.52        4.40     16.50 o 
 -10   6   7       44.55        1.09     12.10 o 
  -9   6   7        0.46        0.57     10.45 o 
  -8   6   7        8.98       10.53      5.92 o 
  -7   6   7       19.78       25.38      4.65 o 
  -6   6   7        2.93       -0.16      2.59 o 
  -5   6   7       47.50       49.62      3.54 o 
  -4   6   7      362.45      354.53     24.23 o 
  -3   6   7      193.92      211.39     11.50 o 
  -2   6   7      320.80      334.84     11.18 o 
  -1   6   7      221.30      216.10     10.36 o 
   0   6   7      128.66      133.13      8.60 o 
   1   6   7      158.00      145.72     18.24 o 
   2   6   7       21.95       25.69      6.68 o 
   3   6   7      119.35      131.16     14.85 o 
   4   6   7       58.56       91.31     20.38 o 
  -8   7   7        1.00       -1.66      6.67 o 
  -7   7   7       86.65       94.61      6.94 o 
  -6   7   7       71.05       76.67      8.21 o 
  -5   7   7        2.33        9.02      2.37 o 
  -4   7   7      566.75      507.75     34.91 o 
  -3   7   7      130.90      141.80      6.50 o 
  -2   7   7       32.07       28.58      5.69 o 
  -1   7   7        0.92       -4.11      8.07 o 
   0   7   7      172.97      182.02     12.61 o 
   1   7   7       82.45       85.36     11.54 o 
   2   7   7      239.54      250.33     25.31 o 
   3   7   7        3.26       37.97     17.64 o 
  -8   8   7       15.61        5.07     15.78 o 
  -7   8   7       57.19       39.26     14.02 o 
  -6   8   7        5.58      -10.55     10.55 o 
  -5   8   7        0.83        5.48      9.88 o 
  -4   8   7       12.17        0.00      8.12 o 
  -3   8   7        0.65        9.01      3.59 o 
  -2   8   7       18.30       13.02      8.77 o 
  -1   8   7       41.52       33.83      8.17 o 
   0   8   7       32.63       28.45      9.31 o 
   1   8   7       76.38       54.32     14.85 o 
   2   8   7       63.06       78.74     19.30 o 
  -7   9   7        7.89      -11.74     11.74 o 
  -6   9   7        3.59        1.09     17.12 o 
  -5   9   7      143.45      158.59     24.53 o 
  -4   9   7       19.72       15.05     15.57 o 
  -4  10   7        7.95       23.59     21.47 o 
   1 -10   8       32.99       45.06     17.02 o 
   2 -10   8       66.35       16.55     15.47 o 
   3 -10   8        0.09       11.64     14.38 o 
   4 -10   8        0.03        7.86      9.86 o 
   5 -10   8       59.87       62.11     13.94 o 
   6 -10   8        0.01       10.55     15.57 o 
   0  -9   8       26.98        8.79      9.88 o 
   1  -9   8       96.79       80.86     15.42 o 
   2  -9   8      133.27      172.71     20.44 o 
   3  -9   8        1.14        4.45     12.72 o 
   4  -9   8        0.17       -3.64      5.72 o 
   5  -9   8      180.95      184.94     15.81 o 
   6  -9   8        0.59        8.85     11.07 o 
   7  -9   8       28.31       52.56     17.69 o 
  -3  -8   8        6.66       -3.83     12.62 o 
  -2  -8   8        4.03       12.62     10.45 o 
  -1  -8   8        3.67       -2.74     14.28 o 
   0  -8   8       71.48       60.94     13.19 o 
   1  -8   8        0.08        7.14      8.79 o 
   2  -8   8      276.66      275.95     17.68 o 
   3  -8   8       15.28       23.09      7.69 o 
   4  -8   8       27.54       24.77      7.67 o 
   5  -8   8        0.00       -6.82      6.82 o 
   6  -8   8       12.03       13.55      6.08 o 
   7  -8   8       50.12       73.05     13.86 o 
   8  -8   8      252.60      362.79     40.00 o 
  -4  -7   8        0.00       -4.40     19.29 o 
  -3  -7   8        7.52        8.22     11.02 o 
  -1  -7   8      253.05      244.61     24.17 o 
   0  -7   8      360.83      381.40     18.54 o 
   1  -7   8        0.93        0.92      6.05 o 
   2  -7   8        1.51        9.22      6.93 o 
   3  -7   8       14.50       20.95      7.19 o 
   4  -7   8        0.10        1.09      4.32 o 
   5  -7   8       86.79       96.62      9.02 o 
   6  -7   8      153.38      193.47     21.11 o 
   7  -7   8      365.64      381.22     32.87 o 
   8  -7   8        6.60        1.09     11.64 o 
   9  -7   8        3.16      -13.35     17.22 o 
  -5  -6   8       63.86       59.13     19.35 o 
  -4  -6   8       73.29       78.27     15.47 o 
  -3  -6   8        3.38       -2.22     12.62 o 
  -2  -6   8     1443.30     1483.67     55.15 o 
  -1  -6   8      370.90      342.22     18.15 o 
   0  -6   8       30.88       40.84      8.08 o 
   1  -6   8        8.73       11.71     11.74 o 
   2  -6   8       22.63       31.93     13.73 o 
   3  -6   8      256.44      257.16     11.14 o 
   4  -6   8      218.14      217.43     15.49 o 
   5  -6   8        8.26       15.18      8.15 o 
   6  -6   8       19.53       22.33      6.19 o 
   7  -6   8      127.68      141.15     18.37 o 
   8  -6   8       73.58       88.93     16.14 o 
   9  -6   8       26.61       23.90     18.88 o 
  -6  -5   8        1.66        2.79     17.74 o 
  -5  -5   8       21.39       -4.40     16.04 o 
  -4  -5   8       38.06       51.83     18.21 o 
  -3  -5   8      110.83      126.66     19.56 o 
  -2  -5   8      163.40      193.98     12.50 o 
  -1  -5   8       14.01       -1.06     13.32 o 
   0  -5   8      101.60       92.61      8.37 o 
   1  -5   8      555.86      561.22     21.82 o 
   2  -5   8     1124.42     1203.21     36.13 o 
   3  -5   8      815.78      852.41     22.91 o 
   4  -5   8       56.72       50.51      4.80 o 
   5  -5   8        6.59        5.93     10.06 o 
   6  -5   8       22.74       30.18     10.19 o 
   7  -5   8      174.83      173.95     13.49 o 
   8  -5   8        0.12        1.09      9.41 o 
   9  -5   8        0.98        4.45     12.21 o 
  -7  -4   8        7.72      -12.72     12.72 o 
  -6  -4   8       40.83       56.49     19.40 o 
  -5  -4   8      218.14      181.40     23.81 o 
  -4  -4   8      534.78      586.36     26.87 o 
  -3  -4   8      899.97      889.57     53.16 o 
  -2  -4   8       41.55       37.18      8.82 o 
  -1  -4   8       26.31        1.83      4.89 o 
   0  -4   8     1311.08     1358.16     38.28 o 
   1  -4   8      769.54      825.23     25.42 o 
   2  -4   8     1635.69     1726.82     51.79 o 
   3  -4   8       81.83       83.96      4.91 o 
   4  -4   8       79.58       75.52      7.29 o 
   5  -4   8       56.35       64.99      5.43 o 
   6  -4   8       78.38       69.41      6.18 o 
   7  -4   8       23.36       32.34      6.41 o 
   8  -4   8       43.51       32.07     14.95 o 
   9  -4   8       14.60       18.73     15.98 o 
  -8  -3   8        2.80      -20.48     20.48 o 
  -7  -3   8       11.53       -1.66     12.72 o 
  -6  -3   8       43.51       61.97     16.04 o 
  -5  -3   8       59.89       32.59     12.73 o 
  -4  -3   8       10.11        3.72      5.53 o 
  -3  -3   8      454.53      451.78     19.06 o 
  -2  -3   8       39.18       58.51      6.58 o 
  -1  -3   8      187.90      181.10      9.62 o 
   0  -3   8      479.36      525.59     39.69 o 
   1  -3   8       88.93      142.03      8.30 o 
   2  -3   8      216.94      194.59      7.72 o 
   3  -3   8      883.71      945.29     31.91 o 
   4  -3   8      136.03      119.36      6.26 o 
   5  -3   8     1161.42     1269.62     55.73 o 
   6  -3   8       17.14       13.73      5.67 o 
   7  -3   8       22.59       39.75     15.31 o 
   8  -3   8       30.30      -12.62     12.62 o 
   9  -3   8        8.89       13.14     15.31 o 
  -8  -2   8       30.76       23.74     15.47 o 
  -7  -2   8       39.84       43.66     11.59 o 
  -6  -2   8       16.37       22.09     12.16 o 
  -5  -2   8        1.97       13.29     11.74 o 
  -4  -2   8      814.95      906.59     31.25 o 
  -3  -2   8        9.61       25.88      5.82 o 
  -2  -2   8      790.81      799.39     26.67 o 
  -1  -2   8      268.61      287.76     13.70 o 
   0  -2   8       37.74       35.27      4.19 o 
   1  -2   8     3874.96     4111.55    107.38 o 
   2  -2   8      482.08      502.77     38.22 o 
   3  -2   8        0.01        9.46      3.96 o 
   4  -2   8      148.17      137.11     10.54 o 
   5  -2   8        0.44        3.38      5.80 o 
   6  -2   8        0.05       -1.94      5.36 o 
   7  -2   8       99.91       45.53     13.71 o 
   8  -2   8       67.83       55.72     16.40 o 
   9  -2   8       17.55        3.26     12.52 o 
  -9  -1   8        4.89      -12.10     13.76 o 
  -8  -1   8       31.13        2.74     13.76 o 
  -7  -1   8        7.36       19.29     12.10 o 
  -6  -1   8        1.35       -8.82      8.82 o 
  -5  -1   8        1.09       -3.62      4.99 o 
  -4  -1   8        0.31        1.35      3.43 o 
  -3  -1   8      584.33      621.42     22.24 o 
  -2  -1   8        4.24        7.84      2.48 o 
  -1  -1   8      239.88      224.75      9.39 o 
   0  -1   8      223.34      231.82      7.15 o 
   1  -1   8      113.29       80.30      3.16 o 
   2  -1   8     1824.78     1819.95     54.89 o 
   3  -1   8      108.42      114.58     11.13 o 
   4  -1   8       32.66       31.51      9.91 o 
   5  -1   8       61.29       68.95      9.12 o 
   6  -1   8      438.22      440.04     38.06 o 
   8  -1   8        0.05      -15.78     15.78 o 
   9  -1   8        2.74      -10.81     18.93 o 
  -9   0   8        6.25        1.09     15.36 o 
  -8   0   8       29.73       14.79     10.97 o 
  -7   0   8       37.08       43.11      8.72 o 
  -6   0   8       16.74       23.11      6.71 o 
  -5   0   8       16.04        9.66      7.68 o 
  -4   0   8     1139.72     1253.65     40.61 o 
  -3   0   8      164.66      135.73      9.37 o 
  -2   0   8     1610.28     1575.28     42.92 o 
  -1   0   8     1848.09     1632.63     31.28 o 
   0   0   8     2819.44     2697.76     56.41 o 
   1   0   8       23.83       29.89      4.40 o 
   2   0   8     1677.85     1793.30     47.39 o 
   3   0   8     2164.99     2324.42     95.96 o 
   4   0   8      177.95      184.51     11.73 o 
   5   0   8      171.24      132.74     10.86 o 
   6   0   8      569.07      566.63     35.59 o 
   7   0   8        1.13        6.52     11.95 o 
   8   0   8       88.44       97.52     18.99 o 
   9   0   8      107.15       91.83     24.32 o 
 -10   1   8      133.07      178.86     31.66 o 
  -9   1   8        7.22       12.00     15.31 o 
  -8   1   8       31.01        7.09     12.57 o 
  -7   1   8       14.59        2.51      5.45 o 
  -6   1   8      842.54      842.60     27.79 o 
  -5   1   8        4.98       -0.45      4.63 o 
  -4   1   8      251.43      259.18      9.74 o 
  -3   1   8      125.01      129.00      5.42 o 
  -2   1   8      309.80      310.01      7.81 o 
  -1   1   8       56.77       69.02      7.18 o 
   0   1   8     1700.53     1563.45     40.95 o 
   1   1   8     3037.93     3183.02     82.92 o 
   2   1   8      420.75      430.81     15.56 o 
   3   1   8        0.63        2.48      4.26 o 
   4   1   8      477.52      482.76     21.40 o 
   5   1   8      249.36      278.51     16.43 o 
   6   1   8       32.18       30.47     11.95 o 
   7   1   8      121.92      115.64     21.73 o 
   8   1   8       62.53      101.81     22.19 o 
 -10   2   8        0.52      -11.43     11.43 o 
  -9   2   8      173.08      171.74     25.10 o 
  -8   2   8       11.09        6.69     13.66 o 
  -7   2   8      225.27      214.77     14.13 o 
  -6   2   8        9.72        4.27      7.78 o 
  -5   2   8      916.14      976.89     26.61 o 
  -4   2   8       19.12       33.47      3.52 o 
  -3   2   8     2010.82     2026.72     38.27 o 
  -2   2   8       28.30       21.80      2.01 o 
  -1   2   8      146.36      140.26      4.84 o 
   0   2   8      605.26      629.00     21.32 o 
   1   2   8      419.61      429.31     15.96 o 
   2   2   8      913.16      872.65     26.71 o 
   3   2   8       51.64       38.40      5.64 o 
   4   2   8      357.52      350.19     18.03 o 
   5   2   8       22.09       23.18      7.20 o 
   6   2   8       95.59       99.03     19.04 o 
   7   2   8        0.00       33.67     19.04 o 
   8   2   8        7.96       57.52     23.85 o 
 -10   3   8       73.86       39.68     18.47 o 
  -9   3   8        0.49       14.17      8.74 o 
  -8   3   8       40.41       17.49      9.83 o 
  -7   3   8        9.86       13.72      5.33 o 
  -6   3   8      826.92      869.78     31.17 o 
  -5   3   8     1377.17     1550.84     55.73 o 
  -4   3   8       53.46       48.80      3.44 o 
  -3   3   8     2923.23     3110.45     61.00 o 
  -2   3   8     4304.69     4198.42    154.27 o 
  -1   3   8       24.91       18.86      1.70 o 
   0   3   8      116.14      105.49      5.38 o 
   1   3   8       52.62       54.66      5.03 o 
   2   3   8        2.92       -3.60      4.21 o 
   3   3   8        7.35       15.57      7.91 o 
   4   3   8      125.51      121.12     16.69 o 
   5   3   8       27.48       35.43     13.60 o 
   6   3   8        5.62       22.35     15.78 o 
   7   3   8        0.17       -1.09     10.91 o 
 -10   4   8       41.01       28.35     15.26 o 
  -9   4   8       42.97       44.80     13.66 o 
  -8   4   8       43.43       30.68      8.23 o 
  -7   4   8       90.66       92.53      7.17 o 
  -6   4   8     1266.05     1333.16     36.01 o 
  -5   4   8      223.07      219.64      9.12 o 
  -4   4   8       55.02       55.90      2.80 o 
  -3   4   8        1.73        6.05      6.05 o 
  -1   4   8      875.84      944.84     25.67 o 
   0   4   8      787.64      821.97     26.86 o 
   1   4   8        1.56        6.71      3.64 o 
   2   4   8       76.51       67.21     10.40 o 
   3   4   8       68.30       85.73     14.23 o 
   4   4   8        2.48       -1.09      8.17 o 
   5   4   8       40.78       37.71     16.40 o 
   6   4   8        1.34        0.57     16.97 o 
 -10   5   8      275.80      310.17     32.86 o 
  -9   5   8       40.26       49.87     12.62 o 
  -8   5   8       54.45       59.99      9.00 o 
  -7   5   8      204.82      204.51     12.77 o 
  -6   5   8       66.37       69.27      5.16 o 
  -5   5   8       95.46       94.51      9.86 o 
  -4   5   8      135.43      131.49     13.87 o 
  -3   5   8       94.46       76.37     12.57 o 
  -2   5   8        0.12       -0.57      1.09 o 
  -1   5   8      247.32      246.56      9.41 o 
   0   5   8      200.24      180.35      9.26 o 
   1   5   8      424.38      470.49     27.55 o 
   2   5   8      153.38      142.69     11.44 o 
   3   5   8      265.27      282.40     24.17 o 
   4   5   8      146.01      163.20     20.85 o 
   5   5   8       32.93       41.13     17.54 o 
  -9   6   8        8.52        2.22     10.45 o 
  -8   6   8        5.05        4.97      7.71 o 
  -7   6   8       18.76       13.45      4.07 o 
  -6   6   8      213.38      227.42     12.65 o 
  -5   6   8       96.72       88.28      4.27 o 
  -4   6   8        7.07        9.31     10.45 o 
  -3   6   8     1377.80     1255.34     59.82 o 
  -2   6   8      153.85      168.36      6.16 o 
  -1   6   8      770.85      814.23     26.80 o 
   0   6   8      302.08      306.31     23.09 o 
   1   6   8       37.83       35.86     13.73 o 
   2   6   8      318.30      304.27     25.60 o 
   3   6   8      112.94      128.88     20.85 o 
   4   6   8       34.15       43.40     17.59 o 
  -7   7   8      195.64      210.22     14.10 o 
  -6   7   8        9.55       13.93      3.14 o 
  -5   7   8      562.69      504.14     37.14 o 
  -4   7   8      108.28      107.67     15.78 o 
  -2   7   8        3.10        5.91      3.13 o 
  -1   7   8       57.85       59.27      6.10 o 
   0   7   8       23.04       20.58      5.85 o 
   1   7   8        7.52        4.91      8.74 o 
   2   7   8       34.29       51.57     11.54 o 
   3   7   8        7.29       10.45     14.33 o 
  -8   8   8       51.07       38.85     15.21 o 
  -7   8   8       16.30       31.97     16.24 o 
  -6   8   8       50.09       38.28     11.12 o 
  -5   8   8       14.82        5.48     10.40 o 
  -4   8   8       19.80      -13.50     13.50 o 
  -3   8   8        0.98       -0.55      1.71 o 
  -2   8   8      148.19      153.83     13.25 o 
  -1   8   8       30.05       22.50      7.14 o 
   0   8   8      216.99      234.38     22.05 o 
   1   8   8        9.02       -6.05     10.97 o 
   2   8   8        1.38       -1.66     15.41 o 
  -7   9   8       42.85       38.49     14.48 o 
  -6   9   8        1.85      -16.55     18.72 o 
  -5   9   8       55.72       54.99     20.12 o 
  -4   9   8        1.91        3.21     11.28 o 
   1 -10   9        3.26       12.67     12.10 o 
   2 -10   9       29.51       26.49     15.47 o 
   3 -10   9       23.19       14.38     15.52 o 
   4 -10   9        0.17        4.52      7.82 o 
   5 -10   9        2.47       -6.67     15.57 o 
   6 -10   9       28.84        0.00     10.55 o 
   0  -9   9       29.07       25.81     14.85 o 
   1  -9   9        1.14       12.10     14.85 o 
   2  -9   9       65.28       34.76     12.16 o 
   3  -9   9        8.50       14.38     14.95 o 
   4  -9   9       97.89       82.85     10.06 o 
   5  -9   9       33.23       25.35      8.10 o 
   6  -9   9       24.59       13.23      8.42 o 
   7  -9   9       39.94       57.52     17.17 o 
  -3  -8   9       13.77       14.85     20.33 o 
  -2  -8   9       21.72       -4.40     17.02 o 
  -1  -8   9      105.71       92.66     17.54 o 
   0  -8   9      121.90      107.52     15.94 o 
   1  -8   9      195.45      163.22     19.25 o 
   2  -8   9        7.33       -1.66     11.02 o 
   3  -8   9       44.53       52.88     13.14 o 
   4  -8   9       51.50       38.82      7.50 o 
   5  -8   9        9.33        5.59      8.95 o 
   6  -8   9       16.39       17.29     13.27 o 
   7  -8   9       27.66       40.97     11.64 o 
   8  -8   9      107.48      108.60     24.94 o 
  -4  -7   9       35.85       -6.05     19.81 o 
  -3  -7   9        2.77       22.50     16.45 o 
  -2  -7   9      180.89      186.96     23.08 o 
  -1  -7   9      136.40      132.00     18.11 o 
   0  -7   9      892.80      911.46     37.18 o 
   1  -7   9      189.77      189.91     13.83 o 
   2  -7   9      130.65      141.99     12.52 o 
   3  -7   9        1.60        0.84      6.80 o 
   4  -7   9        0.59        5.03      4.39 o 
   5  -7   9       63.24       62.93      7.07 o 
   6  -7   9       26.92       26.59     10.55 o 
   7  -7   9        1.68      -13.86     13.86 o 
   8  -7   9       24.42       16.09     16.09 o 
   9  -7   9        3.47       -8.90     16.14 o 
  -5  -6   9       36.22       17.12     19.86 o 
  -4  -6   9       33.27       44.02     17.64 o 
  -3  -6   9       50.42       65.91     13.76 o 
  -2  -6   9       85.56       70.67     15.37 o 
  -1  -6   9     1878.45     1971.51     90.95 o 
   0  -6   9      205.64      186.44     15.86 o 
   1  -6   9      116.25      105.68      9.24 o 
   2  -6   9        8.83       10.71      6.54 o 
   3  -6   9      114.87      122.08     10.05 o 
   4  -6   9       15.95       14.01      3.85 o 
   5  -6   9       87.07       74.35      9.47 o 
   6  -6   9       48.03       39.04      9.91 o 
   7  -6   9      229.03      274.81     25.67 o 
   8  -6   9       26.92       12.26     10.04 o 
   9  -6   9        0.12      -17.22     17.22 o 
  -6  -5   9       12.92       -8.28     12.72 o 
  -5  -5   9      150.13      177.79     21.63 o 
  -4  -5   9      301.61      322.85     30.44 o 
  -3  -5   9      383.27      402.00     30.55 o 
  -2  -5   9      548.45      571.90     33.96 o 
  -1  -5   9      156.11      160.86     11.72 o 
   0  -5   9      212.68      213.60     16.85 o 
   1  -5   9      128.28      120.85      8.78 o 
   2  -5   9       28.41       29.55      5.03 o 
   3  -5   9        9.58        8.34      3.04 o 
   4  -5   9       72.80       68.33      8.23 o 
   5  -5   9      122.38      144.00     14.85 o 
   6  -5   9       26.05       27.93      6.35 o 
   7  -5   9        5.68        0.00     10.04 o 
   8  -5   9       20.78        1.09      9.47 o 
   9  -5   9       90.33      102.59     23.85 o 
  -7  -4   9       13.78       25.45     16.04 o 
  -5  -4   9      244.60      207.70     21.63 o 
  -4  -4   9      725.77      711.46     43.33 o 
  -3  -4   9      179.64      162.02     16.28 o 
  -2  -4   9      228.05      248.14     16.54 o 
  -1  -4   9       67.48       69.58     12.65 o 
   0  -4   9        9.95       16.16      4.83 o 
   1  -4   9      236.27      214.99     11.02 o 
   2  -4   9      297.35      312.61     13.61 o 
   3  -4   9      163.54      147.76      6.45 o 
   4  -4   9       57.74       49.65      6.87 o 
   5  -4   9      168.30      170.06      8.52 o 
   6  -4   9       65.22       68.56     10.44 o 
   7  -4   9        0.99       -5.78      5.78 o 
   8  -4   9        5.31       24.88     16.04 o 
   9  -4   9       20.90       24.83     18.73 o 
  -8  -3   9        0.76        6.62     15.52 o 
  -7  -3   9       12.96       19.35     12.16 o 
  -6  -3   9       33.44       50.33     13.29 o 
  -5  -3   9      487.47      491.97     35.53 o 
  -4  -3   9       14.62       21.94      8.74 o 
  -3  -3   9      138.78      135.84     10.08 o 
  -2  -3   9      374.29      372.23     16.84 o 
  -1  -3   9     1775.51     1941.00     58.64 o 
   0  -3   9     1769.85     1852.57     65.39 o 
   1  -3   9     1373.37     1490.67     43.69 o 
   2  -3   9      208.92      176.65      9.94 o 
   3  -3   9       27.32       19.45      5.66 o 
   4  -3   9      472.33      473.30     15.68 o 
   5  -3   9      130.19      147.89      8.58 o 
   6  -3   9        7.10       10.70      4.83 o 
   7  -3   9        5.86       -2.57      6.54 o 
   8  -3   9       48.15       37.29     15.57 o 
   9  -3   9        1.66      -17.54     17.54 o 
  -8  -2   9        5.47       15.47     16.04 o 
  -7  -2   9      124.96      128.78     19.92 o 
  -6  -2   9        3.13       -1.09     12.16 o 
  -5  -2   9        0.62       -3.31      8.22 o 
  -4  -2   9        4.73       -3.65      5.94 o 
  -3  -2   9      423.07      379.87     15.74 o 
  -2  -2   9      309.10      321.40     12.35 o 
  -1  -2   9      172.39      169.31     10.74 o 
   0  -2   9      735.92      751.28     24.83 o 
   1  -2   9     1489.81     1445.46     63.41 o 
   2  -2   9        4.71        1.38      3.34 o 
   3  -2   9       20.64       28.31      4.90 o 
   4  -2   9     1228.51     1390.37     43.29 o 
   5  -2   9      570.62      589.01     24.60 o 
   6  -2   9        7.84       20.28      7.97 o 
   7  -2   9        3.10        4.91     12.62 o 
   8  -2   9       95.84       79.78     16.40 o 
   9  -2   9        2.82       -6.00     20.64 o 
  -9  -1   9       20.19        0.00     14.33 o 
  -7  -1   9        8.33       -9.93      9.93 o 
  -6  -1   9        0.06        3.88      9.93 o 
  -5  -1   9       52.26       50.74      7.65 o 
  -4  -1   9       93.46       91.42      8.53 o 
  -3  -1   9      275.50      309.05     13.24 o 
  -2  -1   9       31.67       39.56      4.81 o 
  -1  -1   9       76.97       67.25      4.78 o 
   0  -1   9        0.02        2.26      1.69 o 
   1  -1   9      123.90      110.57      3.87 o 
   2  -1   9      335.74      323.15     14.53 o 
   3  -1   9        5.20       14.46      9.93 o 
   4  -1   9      441.30      448.49     18.21 o 
   5  -1   9      916.45     1037.71     36.69 o 
   6  -1   9      391.01      393.80     26.41 o 
   7  -1   9        1.92      -12.52     12.52 o 
   8  -1   9        0.01       13.03     12.47 o 
   9  -1   9       13.24       11.38     13.50 o 
  -9   0   9        9.63        2.74     10.97 o 
  -8   0   9        0.45        1.66     12.62 o 
  -7   0   9       20.42       39.75      8.22 o 
  -6   0   9      133.39      139.39     21.27 o 
  -5   0   9      113.50      101.41     10.48 o 
  -4   0   9      712.58      751.79     26.93 o 
  -3   0   9      109.39      112.38      5.85 o 
  -2   0   9       92.25       71.80      3.77 o 
  -1   0   9       10.19       18.92      3.04 o 
   0   0   9      105.49      104.28      4.47 o 
   1   0   9      509.52      514.14     16.80 o 
   2   0   9       80.99       73.71      6.35 o 
   3   0   9     1354.24     1282.82     55.52 o 
   4   0   9     1159.30     1276.05     39.26 o 
   5   0   9      608.66      617.80     26.84 o 
   6   0   9      125.70      146.02     16.35 o 
   7   0   9      101.40       96.13     18.99 o 
   8   0   9       10.93        4.86     16.76 o 
 -10   1   9       40.72       57.83     20.74 o 
  -9   1   9        8.61      -14.74     14.74 o 
  -8   1   9       98.23       95.77     16.40 o 
  -7   1   9      115.58      136.54     12.24 o 
  -6   1   9       60.74       67.57      6.39 o 
  -5   1   9      912.10     1016.83     27.19 o 
  -4   1   9      130.44      119.60      6.10 o 
  -3   1   9      133.86      120.39      5.48 o 
  -2   1   9      587.27      567.51     14.43 o 
  -1   1   9       19.97       15.53      1.78 o 
   0   1   9       65.97       63.10      4.28 o 
   1   1   9       29.16       31.78      3.68 o 
   2   1   9     2130.81     2290.61     63.46 o 
   3   1   9      112.06      113.27      7.78 o 
   4   1   9        1.75        5.30      6.37 o 
   5   1   9      433.01      456.43     23.00 o 
   6   1   9      209.32      173.32     20.65 o 
   7   1   9       95.75      102.44     20.59 o 
   8   1   9        0.17        4.86     12.98 o 
 -10   2   9       10.50       14.17     13.04 o 
  -9   2   9       75.39       81.22     14.18 o 
  -8   2   9      141.03      109.54     11.98 o 
  -7   2   9       12.91        7.64      4.31 o 
  -6   2   9      127.63      134.78      9.64 o 
  -5   2   9      216.61      214.59      9.42 o 
  -4   2   9        7.36       14.35      2.61 o 
  -3   2   9      791.47      816.73     18.61 o 
  -2   2   9      239.32      229.88     11.22 o 
  -1   2   9      163.60      153.31      6.21 o 
   0   2   9        0.32        3.28      1.94 o 
   1   2   9      169.64      194.14      9.53 o 
   2   2   9       20.77       28.45      7.06 o 
   3   2   9        2.63        0.38      4.14 o 
   4   2   9        1.36        8.76      5.86 o 
   5   2   9      350.03      354.05     20.76 o 
   6   2   9        6.00       -0.52     14.64 o 
   7   2   9       32.70       51.47     19.50 o 
 -10   3   9       27.16       28.30     16.86 o 
  -9   3   9      108.29      105.75     19.09 o 
  -8   3   9       28.05        8.12      9.29 o 
  -7   3   9       22.09       22.38      7.86 o 
  -6   3   9      139.72      142.45      8.34 o 
  -5   3   9      588.78      605.67     22.40 o 
  -4   3   9       47.77       34.35      6.09 o 
  -3   3   9      541.35      501.58     14.08 o 
  -2   3   9       47.04       33.01      6.05 o 
  -1   3   9     1384.11     1389.84     35.39 o 
   0   3   9      217.90      208.53     19.93 o 
   1   3   9        0.04        0.06      3.28 o 
   2   3   9      268.79      240.38     12.41 o 
   3   3   9      191.68      185.19     11.52 o 
   4   3   9       47.97       22.42     18.24 o 
   5   3   9        5.16        8.69      9.26 o 
   6   3   9        0.82      -11.43     11.43 o 
   7   3   9        0.71       -1.66     10.86 o 
 -10   4   9       45.16       58.82     19.09 o 
  -9   4   9      147.77      145.86     16.40 o 
  -8   4   9       16.83       21.57      7.08 o 
  -7   4   9     1209.61     1268.96     40.12 o 
  -6   4   9       83.49       75.53      5.76 o 
  -5   4   9      285.47      282.65      8.66 o 
  -4   4   9      113.77      127.67      3.89 o 
  -3   4   9     1214.15     1206.87     46.75 o 
  -1   4   9       14.80       16.92      3.34 o 
   0   4   9      207.09      242.26     14.47 o 
   1   4   9       38.75       26.23      6.57 o 
   2   4   9      405.95      418.02     26.93 o 
   3   4   9       77.78       73.53      8.85 o 
   4   4   9       25.64       19.09      9.83 o 
   5   4   9       14.04       19.60     15.83 o 
   6   4   9        0.68        7.66     17.43 o 
 -10   5   9        5.69        5.48      9.31 o 
  -9   5   9        3.58       10.97     10.97 o 
  -8   5   9        1.44       -6.57      7.71 o 
  -7   5   9      594.14      575.52     40.87 o 
  -6   5   9       61.30       57.60      4.44 o 
  -5   5   9        0.62        1.25      1.69 o 
  -4   5   9       60.46       53.75      9.98 o 
  -3   5   9      265.81      233.12     16.93 o 
  -1   5   9       99.98       89.14      8.02 o 
   0   5   9        5.89        8.06      3.26 o 
   1   5   9        1.52       -1.57      4.58 o 
   2   5   9       42.70       52.20     18.05 o 
   3   5   9      458.74      487.46     25.28 o 
   4   5   9        1.86        3.83      9.83 o 
   5   5   9        0.10        3.26     11.48 o 
  -9   6   9       11.60        6.62      8.79 o 
  -8   6   9        0.59        3.88      6.62 o 
  -7   6   9        3.84       -8.54     13.22 o 
  -6   6   9       29.57       19.05      5.50 o 
  -5   6   9       11.09       23.38     11.69 o 
  -4   6   9        0.10        4.91      7.66 o 
  -3   6   9       90.93       66.38     10.24 o 
  -2   6   9      392.29      395.91     11.75 o 
  -1   6   9      366.36      381.12     14.99 o 
   0   6   9       40.02       40.70      5.57 o 
   1   6   9       52.38       64.56     10.40 o 
   2   6   9      260.42      290.15     23.65 o 
   3   6   9      188.46      208.75     25.82 o 
   4   6   9        0.03       -4.40      9.88 o 
  -7   7   9       84.57       55.10     14.64 o 
  -6   7   9        0.23        7.81      9.47 o 
  -5   7   9      554.93      592.69     48.69 o 
  -4   7   9      209.76      182.17     20.13 o 
  -3   7   9       13.49        2.12      8.02 o 
  -2   7   9      114.34      113.31      6.08 o 
  -1   7   9       41.66       42.71     10.35 o 
   0   7   9      127.62      124.96     10.22 o 
   1   7   9        1.86       -3.31      9.31 o 
   2   7   9        2.40       -3.31     10.97 o 
   3   7   9       19.50       57.21     17.59 o 
  -8   8   9       43.72       44.49     16.35 o 
  -7   8   9       17.61       34.14     19.04 o 
  -6   8   9       16.31       11.07     11.07 o 
  -5   8   9      291.95      301.76     27.95 o 
  -4   8   9        8.94       14.02     11.33 o 
  -2   8   9      486.66      527.71     32.36 o 
  -1   8   9       12.15        3.88      6.05 o 
   0   8   9       52.49       56.70     12.11 o 
   1   8   9       10.39       18.16     12.10 o 
  -7   9   9        5.60      -13.40     13.40 o 
  -6   9   9        1.69      -12.67     12.67 o 
  -5   9   9        0.92       13.04     14.12 o 
  -4   9   9       56.42       33.83     17.18 o 
   2 -10  10       57.49       60.73     18.78 o 
   3 -10  10       18.91       12.16     13.29 o 
   4 -10  10       44.97       32.71      9.72 o 
   5 -10  10       37.81       50.49     17.74 o 
  -1  -9  10       55.75       18.62     17.02 o 
   0  -9  10       14.24        7.71     10.45 o 
   1  -9  10       32.11       35.23     12.10 o 
   2  -9  10        9.87       -9.93     12.67 o 
   3  -9  10        0.00        5.53      9.41 o 
   4  -9  10        2.27        0.35      5.42 o 
   5  -9  10       12.63        9.25      9.13 o 
   6  -9  10        0.02       14.95     12.16 o 
   7  -9  10       82.64       86.24     21.00 o 
  -3  -8  10        2.07       -7.66     14.79 o 
  -1  -8  10       33.99       25.19     10.97 o 
   0  -8  10       79.29       70.72     14.28 o 
   1  -8  10        1.63        6.05      9.88 o 
   2  -8  10       68.95       51.17     11.54 o 
   3  -8  10       42.40       38.07      9.93 o 
   4  -8  10        0.14        7.89     14.10 o 
   5  -8  10       17.49       18.86      8.15 o 
   6  -8  10        2.21       -2.22     12.16 o 
   7  -8  10      361.40      403.30     45.50 o 
   8  -8  10        8.67       -2.79     16.09 o 
  -4  -7  10        0.01       17.59     18.16 o 
  -3  -7  10        0.01        4.91     13.14 o 
  -2  -7  10       32.77       29.02     14.23 o 
  -1  -7  10      195.43      202.96     21.37 o 
   0  -7  10       39.41       47.74     21.31 o 
   1  -7  10       10.10        9.31      7.32 o 
   2  -7  10       38.19       52.72      7.74 o 
   3  -7  10       83.91       81.02     11.59 o 
   4  -7  10       56.36       45.12     13.76 o 
   5  -7  10       77.35       77.10      9.00 o 
   6  -7  10        5.15       17.17     13.29 o 
   7  -7  10      305.79      319.99     34.52 o 
   8  -7  10       68.18       54.48     14.49 o 
   9  -7  10        0.00        8.33     13.35 o 
  -4  -6  10       71.30       68.13     14.85 o 
  -2  -6  10       21.79       13.14      7.66 o 
  -1  -6  10       20.27       20.68     12.83 o 
   0  -6  10      359.43      348.02     46.08 o 
   1  -6  10       92.74       76.02      8.62 o 
   2  -6  10        3.39        1.01      6.03 o 
   3  -6  10      160.37      151.51      7.76 o 
   4  -6  10      315.09      301.82     12.59 o 
   5  -6  10        2.89       -5.38      5.38 o 
   6  -6  10        1.98       -3.02      5.43 o 
   7  -6  10        2.64      -12.78     12.78 o 
   9  -6  10       50.70       65.70     20.07 o 
  -6  -5  10       39.88       64.04     22.66 o 
  -5  -5  10       53.06       43.56     18.21 o 
  -4  -5  10       63.96       60.48     13.19 o 
  -3  -5  10      449.33      437.65     31.43 o 
  -2  -5  10        2.16       -1.09      7.60 o 
  -1  -5  10        2.51        6.10      6.54 o 
   0  -5  10      212.26      199.07     11.16 o 
   1  -5  10        6.54       13.89     11.97 o 
   2  -5  10      233.75      235.48     12.88 o 
   3  -5  10      329.00      332.72     12.10 o 
   4  -5  10       28.05       32.48     10.53 o 
   5  -5  10      564.55      589.74     25.21 o 
   6  -5  10       87.59       95.74     20.72 o 
   7  -5  10        3.28       16.48      9.78 o 
   8  -5  10        0.16        2.22     10.03 o 
   9  -5  10        0.01        7.76     17.22 o 
  -7  -4  10       19.87       14.95     19.92 o 
  -6  -4  10      219.48      239.87     28.88 o 
  -5  -4  10       46.19       57.32     15.99 o 
  -4  -4  10      577.54      531.30     33.31 o 
  -3  -4  10      624.25      640.70     41.14 o 
  -2  -4  10      134.45      132.31     30.71 o 
  -1  -4  10      535.97      542.54     29.67 o 
   0  -4  10      528.46      545.33     20.64 o 
   1  -4  10      710.14      725.35     23.99 o 
   2  -4  10       51.12       79.90      7.90 o 
   3  -4  10      130.44      132.51     10.10 o 
   4  -4  10      366.15      361.27     26.20 o 
   5  -4  10       35.33       31.48      6.50 o 
   6  -4  10        3.75        0.94      4.06 o 
   7  -4  10        5.22        0.00      7.24 o 
   8  -4  10      187.14      156.74     24.37 o 
   9  -4  10       21.49       28.14     14.90 o 
  -8  -3  10       28.75        5.54     14.95 o 
  -7  -3  10      100.06      129.45     24.94 o 
  -6  -3  10      402.89      441.33     39.45 o 
  -5  -3  10      399.00      453.28     30.55 o 
  -4  -3  10      103.56       85.98     15.21 o 
  -3  -3  10        5.60        8.93      5.26 o 
  -2  -3  10      450.46      492.90     19.56 o 
  -1  -3  10       19.11       21.23      6.98 o 
   0  -3  10      439.28      399.31     15.22 o 
   1  -3  10     1177.43     1134.18     44.67 o 
   2  -3  10        4.36        7.31      4.06 o 
   3  -3  10      164.49      146.09     14.23 o 
   4  -3  10      169.52      149.38      7.51 o 
   5  -3  10        0.00        5.53      3.18 o 
   6  -3  10        8.20       10.47      4.33 o 
   7  -3  10      105.38      105.06     11.15 o 
   8  -3  10       92.84       83.09     20.90 o 
   9  -3  10        8.29       20.28     12.57 o 
  -8  -2  10       72.21       92.81     20.43 o 
  -7  -2  10       10.37       18.78      9.41 o 
  -6  -2  10       24.04       16.55      9.36 o 
  -5  -2  10       39.74       38.29      8.86 o 
  -4  -2  10       40.61       52.67      8.23 o 
  -3  -2  10        1.17        5.51     10.68 o 
  -2  -2  10      334.28      388.35     45.30 o 
  -1  -2  10      764.05      753.75     24.38 o 
   0  -2  10     3813.80     4049.45    104.07 o 
   1  -2  10       78.35       76.60      6.34 o 
   2  -2  10      562.98      553.44     30.31 o 
   3  -2  10      454.06      455.92     17.14 o 
   4  -2  10      507.46      539.94     23.97 o 
   5  -2  10       63.31       48.82      7.56 o 
   6  -2  10        1.83       -0.14      7.91 o 
   7  -2  10       46.31       42.78     12.05 o 
   8  -2  10       25.12       32.74     15.83 o 
   9  -2  10       18.25       21.21     15.21 o 
  -9  -1  10       29.89       26.43     22.04 o 
  -8  -1  10        0.21       -2.74      9.93 o 
  -7  -1  10        0.03       -6.05     12.16 o 
  -6  -1  10       42.17       29.19     13.79 o 
  -5  -1  10       33.49       31.72     10.48 o 
  -4  -1  10      199.65      184.70     11.31 o 
  -3  -1  10      416.82      415.72     16.53 o 
  -2  -1  10     1149.45     1171.86     38.18 o 
  -1  -1  10     2135.72     2221.44     48.84 o 
   0  -1  10       33.02       34.78      2.68 o 
   1  -1  10      646.39      655.26     16.17 o 
   2  -1  10     1528.67     1668.46     57.49 o 
   3  -1  10      378.23      424.76     16.24 o 
   4  -1  10        0.13       -3.03      5.05 o 
   5  -1  10       66.27       64.96     11.98 o 
   6  -1  10        5.43        5.48      8.22 o 
   7  -1  10      426.97      437.47     35.00 o 
   8  -1  10        1.26        7.60     16.29 o 
   9  -1  10       40.12       43.76     21.62 o 
  -9   0  10        0.02      -12.05     12.05 o 
  -8   0  10        0.57       22.50     13.76 o 
  -7   0  10       80.63       85.82     11.08 o 
  -6   0  10      284.17      308.95     17.69 o 
  -5   0  10       23.25       27.02     10.99 o 
  -4   0  10      289.22      312.89     16.83 o 
  -3   0  10       42.90       48.99      4.42 o 
  -2   0  10     1031.72     1132.19     27.44 o 
  -1   0  10      105.11       93.82      3.79 o 
   0   0  10     2319.20     2318.89     48.28 o 
   1   0  10      102.27      104.11      6.43 o 
   2   0  10      345.11      321.12     12.88 o 
   3   0  10      276.33      251.52     12.06 o 
   4   0  10       11.43       12.65      9.31 o 
   5   0  10       21.97       14.25      6.52 o 
   6   0  10      188.03      161.72     19.61 o 
   7   0  10      312.07      357.58     30.49 o 
   8   0  10       18.29       -0.52     18.36 o 
  -9   1  10       30.33       20.80     13.14 o 
  -8   1  10        7.59       24.10     10.97 o 
  -7   1  10       32.75       46.04     12.05 o 
  -6   1  10      103.20      101.66     11.43 o 
  -5   1  10       12.88        4.37      7.68 o 
  -4   1  10      560.23      590.94     16.68 o 
  -3   1  10       54.60       44.75      4.27 o 
  -2   1  10        0.43        3.21      1.54 o 
  -1   1  10        0.78        7.40      1.94 o 
   0   1  10       34.59       36.79      3.49 o 
   1   1  10      992.49     1046.95     33.29 o 
   2   1  10      902.61      948.92     29.79 o 
   3   1  10       67.21       66.80      7.38 o 
   4   1  10      508.79      506.47     20.63 o 
   5   1  10      136.37      135.03     12.33 o 
   6   1  10      100.39       76.47     17.38 o 
   7   1  10       27.37       36.78     17.85 o 
   8   1  10       12.00       22.14     14.59 o 
 -10   2  10       25.99       31.04     15.26 o 
  -9   2  10       37.93       50.75     15.26 o 
  -8   2  10      167.70      153.80     18.99 o 
  -7   2  10       12.99       13.39      6.29 o 
  -6   2  10      161.03      158.80     16.66 o 
  -5   2  10      225.73      226.92     10.62 o 
  -4   2  10      157.03      145.22      8.36 o 
  -3   2  10       22.46       19.44      3.11 o 
  -2   2  10      139.69      108.87      6.22 o 
  -1   2  10      389.57      367.40      9.38 o 
   0   2  10       13.67       22.74      5.95 o 
   1   2  10     1367.15     1333.50     82.31 o 
   2   2  10        2.16        4.48      2.89 o 
   3   2  10      509.12      494.96     19.82 o 
   4   2  10      738.27      726.30     32.72 o 
   5   2  10       54.97       46.15     11.38 o 
   6   2  10        4.85       -7.03      8.69 o 
   7   2  10       34.11       94.10     20.54 o 
 -10   3  10       14.71        1.66     15.21 o 
  -9   3  10       19.38       19.09     13.60 o 
  -8   3  10       11.17        7.66      9.83 o 
  -7   3  10      280.37      266.54     13.52 o 
  -6   3  10      475.80      492.88     18.68 o 
  -5   3  10       54.16       56.12      6.17 o 
  -4   3  10        3.82       12.64      2.19 o 
  -3   3  10      620.67      745.33     15.61 o 
  -2   3  10       20.60       13.76      4.97 o 
  -1   3  10      396.76      380.08     13.16 o 
   0   3  10      243.14      213.19      8.71 o 
   1   3  10      227.78      223.26     10.66 o 
   2   3  10        0.00        2.91      7.66 o 
   3   3  10      210.80      211.10     36.90 o 
   4   3  10      335.64      324.81     25.68 o 
   5   3  10       40.96       42.37     14.12 o 
   6   3  10        6.19       -4.86     10.86 o 
   7   3  10        0.35      -12.47     12.47 o 
 -10   4  10      276.97      261.57     30.54 o 
  -9   4  10       12.06        4.35     10.91 o 
  -8   4  10       19.85        7.14      7.14 o 
  -7   4  10       23.44       22.71     11.28 o 
  -6   4  10      111.35      106.96      6.17 o 
  -5   4  10      101.99      105.86      7.12 o 
  -4   4  10       19.42       16.19      8.95 o 
  -3   4  10      133.31      130.93     12.16 o 
  -2   4  10       51.91       39.11      8.12 o 
  -1   4  10       47.11       41.25      2.87 o 
   0   4  10      109.18      123.10      5.99 o 
   1   4  10      124.98      120.11      8.30 o 
   2   4  10        6.36       11.28      5.23 o 
   3   4  10       20.56       26.12     10.91 o 
   4   4  10        0.03       -0.57     10.86 o 
   5   4  10        0.10       -9.26      9.26 o 
   6   4  10        3.94        2.17     13.04 o 
 -10   5  10      139.49      165.67     20.23 o 
  -9   5  10      146.59      124.44     18.11 o 
  -8   5  10      802.01      837.41     54.62 o 
  -7   5  10      171.36      152.55     11.99 o 
  -6   5  10      894.57      959.31     40.51 o 
  -5   5  10      336.28      355.89      8.87 o 
  -4   5  10      301.42      320.42     22.78 o 
  -3   5  10      469.05      462.21     27.35 o 
  -1   5  10      508.94      529.98     16.67 o 
   0   5  10        2.68        1.93      8.20 o 
   1   5  10        0.02       13.06      4.99 o 
   2   5  10       58.48       74.92      9.31 o 
   3   5  10        0.55       -2.17      7.66 o 
   4   5  10        3.63        8.17     13.09 o 
   5   5  10        0.19       13.66     18.00 o 
  -8   6  10        2.61       -0.57      7.76 o 
  -7   6  10        1.40       -0.32      3.19 o 
  -6   6  10       41.81       55.09      2.92 o 
  -5   6  10      369.21      359.94     31.22 o 
  -4   6  10     1374.99     1297.21     70.60 o 
  -3   6  10       14.02       -9.72      9.72 o 
  -1   6  10       67.67       71.69      5.12 o 
   0   6  10      321.80      330.57     16.74 o 
   1   6  10      389.82      412.24     21.38 o 
   2   6  10       21.75       62.90     12.05 o 
   3   6  10       37.65       43.25     15.88 o 
   4   6  10        0.04       13.71     16.45 o 
  -7   7  10        0.13       -1.71      9.57 o 
  -6   7  10       12.20       11.17     10.60 o 
  -5   7  10       62.61       87.12     13.81 o 
  -4   7  10        9.38        2.17     13.04 o 
  -3   7  10       11.86       12.31      9.10 o 
  -2   7  10       35.20       40.83      5.04 o 
  -1   7  10      222.50      229.80     13.25 o 
   0   7  10       39.49       60.99      9.88 o 
   1   7  10      362.21      431.11     32.66 o 
   2   7  10      333.82      402.65     33.75 o 
   3   7  10       74.76       85.77     21.47 o 
  -8   8  10        5.30       24.78     19.71 o 
  -7   8  10        1.51       12.31     17.33 o 
  -6   8  10      178.50      161.81     23.85 o 
  -5   8  10        0.10       -3.26     10.91 o 
  -4   8  10        3.20        0.52     13.50 o 
  -3   8  10       24.58        8.54     10.66 o 
  -1   8  10       93.05       86.76     11.64 o 
   0   8  10       55.59       44.13     11.59 o 
   1   8  10       20.85       45.78     14.33 o 
  -7   9  10       66.47       63.99     18.93 o 
  -6   9  10       38.08       37.40     17.07 o 
  -5   9  10       12.76      -16.86     16.86 o 
  -4   9  10       19.78       27.93     13.97 o 
  -3   9  10        1.09       16.50     13.29 o 
   2 -10  11        0.00       -2.22     16.04 o 
   3 -10  11       25.81        8.33     16.04 o 
   4 -10  11       39.15       19.40     13.29 o 
   5 -10  11       90.74       31.61     16.09 o 
  -1  -9  11       31.99       50.38     15.88 o 
   0  -9  11       12.43       11.54     15.36 o 
   1  -9  11       79.59       49.51     17.59 o 
   2  -9  11       83.40      101.45     19.30 o 
   3  -9  11       47.41       39.78     12.16 o 
   4  -9  11       35.50       35.51      8.56 o 
   5  -9  11        2.39        5.53      8.85 o 
   6  -9  11       54.62       39.83     18.26 o 
   7  -9  11       63.52       69.11     15.47 o 
  -3  -8  11       37.02      -18.62     18.62 o 
  -1  -8  11       52.65       36.11     11.48 o 
   0  -8  11        0.98        7.14     13.14 o 
   1  -8  11      132.67      163.56     18.68 o 
   2  -8  11      115.35       85.79     13.76 o 
   3  -8  11       24.11        4.40      7.19 o 
   4  -8  11        1.02       -6.95      7.47 o 
   5  -8  11       75.33       70.22      8.15 o 
   6  -8  11       48.74       65.85     17.17 o 
   7  -8  11       19.98      -13.29     16.09 o 
   8  -8  11        3.21      -10.55     10.55 o 
  -4  -7  11       16.45       24.67     15.36 o 
  -3  -7  11        2.28       19.71     18.05 o 
  -2  -7  11       13.75        8.17     10.40 o 
  -1  -7  11       73.09       49.15     13.66 o 
   0  -7  11       74.33       60.12     14.74 o 
   1  -7  11      662.32      704.43     29.58 o 
   2  -7  11      573.71      595.89     29.04 o 
   3  -7  11        5.16       19.30      7.70 o 
   4  -7  11      134.59      145.74     16.26 o 
   5  -7  11       61.08       55.48      7.04 o 
   6  -7  11       12.97        8.90     12.21 o 
   7  -7  11      161.66      195.08     23.96 o 
   8  -7  11      213.73      239.39     31.77 o 
  -5  -6  11       16.53       31.86     15.41 o 
  -4  -6  11        2.43       36.21     18.10 o 
  -2  -6  11       71.89       78.59     15.83 o 
  -1  -6  11        1.38        4.93      5.04 o 
   0  -6  11      799.57      837.97     35.80 o 
   1  -6  11      178.43      126.59     24.92 o 
   2  -6  11       44.11       43.31      6.92 o 
   3  -6  11        6.79       11.03      5.16 o 
   4  -6  11       25.91       18.77      3.63 o 
   5  -6  11      118.10      115.93     12.44 o 
   6  -6  11      168.66      161.45     18.94 o 
   7  -6  11        0.71        8.38     10.03 o 
   8  -6  11       25.48        6.67     15.05 o 
   9  -6  11        5.66       -0.57     19.50 o 
  -6  -5  11       32.06       11.02     20.95 o 
  -5  -5  11      109.68      144.71     23.18 o 
  -4  -5  11       25.11       47.75     15.36 o 
  -3  -5  11      230.31      330.98     25.31 o 
  -2  -5  11       48.34       45.21     10.35 o 
  -1  -5  11      442.53      430.89     19.65 o 
   0  -5  11       23.02       25.67      7.28 o 
   1  -5  11       20.42        2.88      6.54 o 
   2  -5  11      347.81      344.90     15.71 o 
   3  -5  11      114.57      116.46      5.61 o 
   4  -5  11        2.00        4.92      7.63 o 
   5  -5  11       16.82       20.59      6.03 o 
   6  -5  11        1.17       11.12      8.38 o 
   7  -5  11        0.05        7.24      8.90 o 
   8  -5  11       31.02       45.63     15.05 o 
   9  -5  11       68.72      101.09     23.33 o 
  -7  -4  11       16.18      -14.38     19.86 o 
  -6  -4  11       55.46       61.25     20.43 o 
  -5  -4  11      384.72      426.45     38.78 o 
  -4  -4  11        2.04        2.74      7.71 o 
  -3  -4  11      825.06      822.37     51.82 o 
  -2  -4  11      288.67      276.32     14.49 o 
  -1  -4  11      145.30      159.73     10.86 o 
   0  -4  11       86.85       99.55      8.09 o 
   1  -4  11       15.83       16.06      7.09 o 
   2  -4  11      433.98      491.20     14.42 o 
   3  -4  11       74.70       80.76      7.93 o 
   4  -4  11       78.55      100.03     10.12 o 
   5  -4  11        0.41       -2.44      2.44 o 
   6  -4  11       38.73       36.52      4.94 o 
   7  -4  11       25.72       33.31     11.69 o 
   8  -4  11        6.14        7.19     10.50 o 
   9  -4  11        4.82        0.00     13.24 o 
  -8  -3  11       28.55       63.58     27.11 o 
  -7  -3  11       22.35       13.81     14.38 o 
  -5  -3  11        1.60       16.55     12.67 o 
  -4  -3  11        0.75        6.05      7.14 o 
  -3  -3  11       15.67       13.15      5.80 o 
  -2  -3  11      142.15      140.59      8.78 o 
  -1  -3  11      733.46      786.98     28.15 o 
   0  -3  11      886.17      902.42     28.69 o 
   1  -3  11      479.59      515.34     20.58 o 
   2  -3  11      398.89      366.28     20.78 o 
   3  -3  11       65.11       51.14      6.60 o 
   4  -3  11      185.94      177.74      7.16 o 
   5  -3  11       10.22        5.56      4.29 o 
   6  -3  11      206.39      251.19     39.93 o 
   7  -3  11      143.56      141.47     17.70 o 
   8  -3  11        0.69       -7.71     11.02 o 
   9  -3  11       40.42       32.85     20.28 o 
  -7  -2  11      110.76      109.38     21.58 o 
  -6  -2  11      105.61      108.24     16.56 o 
  -5  -2  11      108.11      120.49     11.46 o 
  -4  -2  11        6.08        0.57      6.05 o 
  -3  -2  11      290.43      289.41     16.39 o 
  -2  -2  11       13.90       14.63      4.03 o 
  -1  -2  11        0.08        5.19      3.63 o 
   0  -2  11        8.24        1.60      4.63 o 
   1  -2  11      958.30     1070.25     34.37 o 
   2  -2  11        8.32       -1.78      3.88 o 
   3  -2  11      460.42      391.29     16.58 o 
   4  -2  11       80.36       78.59      8.33 o 
   5  -2  11      182.48      182.91     15.11 o 
   6  -2  11       22.27       21.99      6.41 o 
   7  -2  11        2.22       -3.83     12.62 o 
   8  -2  11        6.76       26.74     13.09 o 
   9  -2  11        3.16      -19.55     19.55 o 
  -9  -1  11        3.41       -9.93     20.38 o 
  -8  -1  11        3.63      -12.10     14.90 o 
  -6  -1  11        3.34       -1.66      7.19 o 
  -5  -1  11      102.98       93.49     10.48 o 
  -4  -1  11      212.98      205.37     12.08 o 
  -3  -1  11      979.96     1065.27     32.90 o 
  -2  -1  11      502.34      510.43     17.89 o 
  -1  -1  11       70.93       56.09      3.96 o 
   0  -1  11        0.52       -1.43      4.40 o 
   1  -1  11      119.93      106.05      4.50 o 
   2  -1  11     2043.57     2149.71     59.85 o 
   3  -1  11      132.85      131.20      8.72 o 
   4  -1  11      182.86      194.76     11.93 o 
   5  -1  11       20.01       23.16      6.97 o 
   6  -1  11      456.78      418.85     30.76 o 
   7  -1  11       14.71       12.00      9.26 o 
   8  -1  11        0.15       -7.60     11.38 o 
   9  -1  11        1.81      -12.93     12.93 o 
  -9   0  11       80.13       75.22     17.59 o 
  -8   0  11       20.33       12.62     10.45 o 
  -7   0  11       33.73       44.51     16.53 o 
  -6   0  11      191.65      195.73     13.78 o 
  -5   0  11        3.14        6.85      5.64 o 
  -4   0  11       70.53       58.61      5.28 o 
  -3   0  11        0.57        2.95      2.81 o 
  -2   0  11      405.52      405.44     13.51 o 
  -1   0  11       87.03       85.96      3.56 o 
   0   0  11        0.24        9.79      2.39 o 
   1   0  11       22.20       16.90      3.29 o 
   2   0  11      619.15      704.29     23.57 o 
   3   0  11      136.33      126.19      8.30 o 
   4   0  11      981.01      993.82     35.05 o 
   5   0  11        1.06        5.77      5.52 o 
   6   0  11       54.50       77.75     15.21 o 
   7   0  11      194.90      172.32     23.86 o 
   8   0  11        0.07      -12.93     12.93 o 
  -9   1  11      263.88      280.36     33.43 o 
  -8   1  11      121.74      157.81     20.28 o 
  -7   1  11       53.58       47.20      7.77 o 
  -6   1  11      112.42       99.06      8.10 o 
  -5   1  11     1160.75     1297.68     35.85 o 
  -4   1  11       16.60       20.26      3.50 o 
  -3   1  11      765.30      825.13     21.76 o 
  -2   1  11      131.19      120.28      6.93 o 
  -1   1  11        7.61        4.30      2.60 o 
   0   1  11     1450.46     1429.40     40.81 o 
   1   1  11     1778.61     2000.52     55.15 o 
   2   1  11      653.77      624.48     21.05 o 
   3   1  11       77.04       73.02      7.11 o 
   4   1  11      372.89      395.56     20.18 o 
   5   1  11       89.34      111.01     12.72 o 
   6   1  11        2.49       21.67     14.07 o 
   7   1  11       11.71       21.05     15.10 o 
   8   1  11       27.44       54.37     21.00 o 
 -10   2  11       73.16       82.26     15.83 o 
  -9   2  11       55.23       58.92     15.83 o 
  -8   2  11        3.79       30.62     12.00 o 
  -7   2  11       66.03       56.99      8.88 o 
  -6   2  11       41.59       36.17      5.06 o 
  -5   2  11      120.14      124.61      7.27 o 
  -4   2  11       78.85       71.87      7.90 o 
  -3   2  11       45.96       42.28      3.57 o 
  -2   2  11        0.59        1.29      1.99 o 
  -1   2  11      484.05      448.12     11.57 o 
   0   2  11      128.67      147.35      6.39 o 
   1   2  11      227.99      246.00     11.28 o 
   2   2  11       26.11       23.57      4.83 o 
   3   2  11       46.08       66.14     10.11 o 
   4   2  11      367.76      401.57     21.28 o 
   5   2  11      371.19      344.96     27.80 o 
   6   2  11        8.01       11.38     10.81 o 
   7   2  11       25.69       13.50     12.93 o 
 -10   3  11       36.70       19.61     15.26 o 
  -9   3  11       37.62       39.78     13.61 o 
  -8   3  11        0.15        1.09      6.00 o 
  -7   3  11       88.50       88.43      8.32 o 
  -6   3  11      141.39      136.07      8.39 o 
  -5   3  11       59.11       65.12      4.36 o 
  -4   3  11        3.24        8.08      2.12 o 
  -3   3  11       87.47       78.21      2.31 o 
  -2   3  11      188.16      176.36     14.34 o 
  -1   3  11      358.21      382.15     12.14 o 
   0   3  11      169.31      159.35      7.93 o 
   1   3  11      449.87      448.99     16.89 o 
   2   3  11      458.41      463.27     21.34 o 
   3   3  11      770.57      816.08     33.04 o 
   4   3  11       52.01       40.40     11.56 o 
   5   3  11        6.40       -1.60      8.69 o 
   6   3  11       90.42       63.32     15.16 o 
 -10   4  11      203.26      255.58     28.36 o 
  -9   4  11       20.58        6.57     11.48 o 
  -8   4  11       95.63       91.94     13.71 o 
  -7   4  11        9.66        5.04      8.17 o 
  -6   4  11      218.73      196.47     21.65 o 
  -5   4  11      187.09      177.14      6.81 o 
  -4   4  11      117.32      119.43     16.20 o 
  -3   4  11        0.13       -8.28      8.28 o 
  -2   4  11       62.81       53.24      8.69 o 
  -1   4  11     1256.88     1241.63     32.81 o 
   0   4  11      364.02      397.50     18.69 o 
   1   4  11      438.74      472.27     19.68 o 
   2   4  11      603.40      570.57     36.42 o 
   3   4  11        6.82       -4.73      8.48 o 
   4   4  11        5.19       15.72     13.60 o 
   5   4  11        0.88       10.29     13.04 o 
   6   4  11       28.73       19.55     13.55 o 
  -9   5  11      100.84       80.04     14.80 o 
  -8   5  11       29.16       18.99      5.52 o 
  -7   5  11       43.33       21.53     10.79 o 
  -6   5  11        5.34        4.02      3.34 o 
  -5   5  11      117.24       82.79     12.88 o 
  -4   5  11      391.66      365.80     24.44 o 
  -3   5  11        1.58       -8.74      8.74 o 
  -1   5  11       22.08       24.65      3.47 o 
   0   5  11       18.26       15.41      7.60 o 
   1   5  11       17.31       19.37      5.20 o 
   2   5  11       71.93       76.31     12.57 o 
   3   5  11        0.69       -6.52     10.35 o 
   4   5  11        1.65       21.26     16.35 o 
   5   5  11       10.76       46.30     19.09 o 
  -7   6  11       89.71       87.50      7.79 o 
  -6   6  11        0.18       -5.59      8.38 o 
  -5   6  11      594.16      594.61     37.35 o 
  -4   6  11      253.80      247.93     22.52 o 
  -3   6  11      292.00      214.47     20.55 o 
  -1   6  11      184.15      182.06     11.85 o 
   0   6  11        6.58       10.38      5.48 o 
   1   6  11        3.46        9.31      9.31 o 
   2   6  11        1.47        7.09     10.40 o 
   3   6  11        0.00        7.66     12.00 o 
   4   6  11        0.74       -2.74      9.83 o 
  -7   7  11        4.01       14.02     11.22 o 
  -6   7  11      101.90       79.16     13.92 o 
  -5   7  11       20.67        0.57     13.24 o 
  -4   7  11      465.59      431.72     37.54 o 
  -3   7  11       21.28       17.12     13.40 o 
  -1   7  11       13.88       17.61      4.02 o 
   0   7  11       51.52       42.32      9.36 o 
   1   7  11        1.75        6.05      9.31 o 
   2   7  11       48.23       51.06     11.54 o 
  -7   8  11       11.91       -0.57     17.90 o 
  -6   8  11        2.88      -16.60     16.60 o 
  -5   8  11       92.61       65.60     15.31 o 
  -4   8  11       64.38       65.80     17.28 o 
  -6   9  11       70.15       61.05     21.99 o 
  -5   9  11       13.94       21.16     14.12 o 
  -4   9  11        1.35       -0.52     18.26 o 
  -3   9  11       16.95       -4.76     18.05 o 
   2 -10  12        3.50      -19.29     19.29 o 
   3 -10  12        0.14       10.50     16.60 o 
   4 -10  12       25.48       45.42     19.97 o 
  -1  -9  12       10.99        4.40     12.57 o 
   0  -9  12       35.07       24.16     17.02 o 
   1  -9  12        0.02       -2.74     14.28 o 
   2  -9  12       19.68       17.07     14.90 o 
   3  -9  12        0.13      -10.50     10.50 o 
   4  -9  12       15.22        3.31      6.62 o 
   5  -9  12       34.69       50.85     17.69 o 
   6  -9  12        3.46        1.66     15.47 o 
   7  -9  12        7.68       14.95     12.72 o 
  -3  -8  12        0.01        4.91     20.79 o 
  -2  -8  12        7.74       -1.66     15.83 o 
  -1  -8  12        7.56        0.00     14.74 o 
   0  -8  12      158.82      146.18     19.71 o 
   1  -8  12       22.67       34.55     14.79 o 
   2  -8  12       11.39       21.42     10.45 o 
   3  -8  12       36.35       41.90     11.59 o 
   4  -8  12        1.32        6.32      8.30 o 
   5  -8  12       37.12       40.33     10.97 o 
   6  -8  12        2.18      -14.38     14.38 o 
   7  -8  12        4.46       13.86     16.09 o 
   8  -8  12       39.44       34.40     15.00 o 
  -4  -7  12        2.22        4.40     22.45 o 
  -2  -7  12        0.01       -1.09     14.74 o 
  -1  -7  12       14.63        9.26      9.26 o 
   0  -7  12      361.69      380.68     31.74 o 
   1  -7  12      198.76      187.58     34.03 o 
   2  -7  12       22.27       19.23      8.64 o 
   3  -7  12       44.90       19.60      6.73 o 
   4  -7  12        7.84        5.76      3.63 o 
   5  -7  12      180.15      208.44     21.11 o 
   6  -7  12      732.50      817.34     57.56 o 
   7  -7  12      280.48      259.30     28.98 o 
   8  -7  12       64.16       80.81     17.85 o 
  -5  -6  12       10.93       -5.48     20.28 o 
  -4  -6  12       27.30       22.97     18.05 o 
  -3  -6  12       22.03       35.49     14.23 o 
  -2  -6  12       67.95       59.39     11.43 o 
  -1  -6  12      174.56      212.76     15.60 o 
   0  -6  12        0.73       -2.39      5.42 o 
   1  -6  12      115.06      109.48     11.16 o 
   2  -6  12      601.48      651.43     32.67 o 
   3  -6  12       53.98       54.39      6.66 o 
   4  -6  12       10.56       15.74      4.03 o 
   5  -6  12      237.41      262.04     16.83 o 
   6  -6  12      676.21      747.87     49.37 o 
   7  -6  12       11.59       -0.57     13.40 o 
   8  -6  12       32.65       12.26     17.28 o 
   9  -6  12       62.85       62.44     16.19 o 
  -6  -5  12       53.68       30.26     15.42 o 
  -5  -5  12      193.47      149.40     20.39 o 
  -3  -5  12       21.67       13.66      8.17 o 
  -2  -5  12      130.16      134.81     14.15 o 
  -1  -5  12       99.10      113.11     10.39 o 
   0  -5  12      831.60      908.37     45.64 o 
   1  -5  12      346.57      391.61     17.76 o 
   2  -5  12        9.92       22.43     15.16 o 
   3  -5  12       43.97       38.58      3.86 o 
   4  -5  12        1.59        0.28      5.05 o 
   5  -5  12        0.08       10.29      6.33 o 
   6  -5  12      432.17      456.56     31.95 o 
   7  -5  12       66.38       95.92     13.40 o 
   8  -5  12       54.83       34.56     15.05 o 
   9  -5  12       19.14       33.36     19.45 o 
  -7  -4  12       73.12       32.02     14.90 o 
  -5  -4  12      450.28      447.28     43.70 o 
  -3  -4  12        2.44       -1.25      6.31 o 
  -2  -4  12      225.16      250.66     28.52 o 
  -1  -4  12     1351.68     1380.40     45.94 o 
   0  -4  12       51.78       69.19      7.31 o 
   1  -4  12        0.32        3.03      4.24 o 
   2  -4  12       15.71       19.28      3.98 o 
   3  -4  12      376.15      356.91     17.71 o 
   4  -4  12       33.60       23.73      6.60 o 
   5  -4  12       26.01       30.26      6.93 o 
   6  -4  12        3.15       -0.61      4.16 o 
   7  -4  12       75.90       68.39     16.14 o 
   8  -4  12        5.47       -7.76     16.09 o 
   9  -4  12        4.00       15.98     18.78 o 
  -8  -3  12       18.95       18.78     21.00 o 
  -7  -3  12      430.25      417.76     49.96 o 
  -6  -3  12       26.22       45.78     14.90 o 
  -5  -3  12      232.57      206.46     22.62 o 
  -4  -3  12      126.02      126.52     19.25 o 
  -3  -3  12      421.08      390.48     26.34 o 
  -2  -3  12       26.67       30.27      7.48 o 
  -1  -3  12       27.33       12.68     18.26 o 
   0  -3  12      467.13      551.83     19.78 o 
   1  -3  12      272.70      263.79     11.84 o 
   2  -3  12      332.19      303.20     14.07 o 
   3  -3  12        2.93        5.89      4.08 o 
   4  -3  12      423.09      408.25     53.69 o 
   5  -3  12       16.87       19.61      6.70 o 
   6  -3  12        3.17        2.79      7.76 o 
   7  -3  12       11.26       13.81     14.38 o 
   8  -3  12       70.67       64.93     14.33 o 
   9  -3  12       28.60       29.59     21.36 o 
  -8  -2  12        0.33       -7.19     12.72 o 
  -7  -2  12       78.34       89.45     18.78 o 
  -5  -2  12       86.38       69.68      9.53 o 
  -4  -2  12       53.69       45.16     11.02 o 
  -3  -2  12       86.69       70.67      6.87 o 
  -2  -2  12      522.17      564.80     28.66 o 
  -1  -2  12      931.10      958.48     39.36 o 
   0  -2  12       13.37       14.78      2.51 o 
   1  -2  12      925.23      966.39     29.79 o 
   2  -2  12      160.47      197.82     10.68 o 
   3  -2  12      268.88      260.32     12.84 o 
   4  -2  12       40.20       66.84      8.85 o 
   5  -2  12       54.87       69.89     12.67 o 
   6  -2  12       32.65       23.12      9.93 o 
   7  -2  12      436.52      444.57     36.92 o 
   8  -2  12        5.44      -15.26     15.26 o 
  -9  -1  12       14.37        1.09     20.38 o 
  -8  -1  12        0.01       33.10     15.98 o 
  -7  -1  12       82.65       86.09     17.12 o 
  -6  -1  12       37.72       23.59      8.36 o 
  -5  -1  12        0.10       -7.71      9.36 o 
  -4  -1  12       25.91       14.33      9.36 o 
  -3  -1  12       94.84      104.64      8.32 o 
  -2  -1  12       41.33       56.48      4.48 o 
  -1  -1  12     2429.08     2536.88     61.47 o 
   0  -1  12        7.00        9.92      3.19 o 
   1  -1  12        0.02        8.40      5.16 o 
   2  -1  12     1400.63     1364.09     41.68 o 
   3  -1  12      273.63      257.22     14.83 o 
   4  -1  12      335.84      321.34     16.91 o 
   5  -1  12        1.32       10.04      6.08 o 
   6  -1  12       54.23       36.63     13.14 o 
   7  -1  12       37.41       33.73     11.43 o 
   8  -1  12        5.73       -1.09     12.47 o 
  -9   0  12       50.57       47.80     20.90 o 
  -8   0  12       56.36       57.79     11.54 o 
  -7   0  12      249.47      241.40     36.67 o 
  -6   0  12      102.23       90.64      8.38 o 
  -5   0  12        0.00        4.09      4.00 o 
  -4   0  12     1015.93     1117.67     31.50 o 
  -3   0  12      542.71      509.09     16.78 o 
  -2   0  12      357.38      336.17     10.18 o 
  -1   0  12      268.30      256.70      7.42 o 
   0   0  12      680.34      748.13     23.17 o 
   1   0  12      187.44      179.85      8.63 o 
   2   0  12      995.55     1078.13     34.39 o 
   3   0  12       55.32       42.36     15.03 o 
   4   0  12        0.27        5.66     10.14 o 
   5   0  12      177.44      178.63     13.00 o 
   6   0  12        2.01       -4.35     12.47 o 
   7   0  12       76.14       62.75     14.64 o 
  -9   1  12        7.97       10.97     12.05 o 
  -8   1  12      230.81      208.98     23.03 o 
  -7   1  12       67.59       78.41     10.24 o 
  -6   1  12      148.23      130.99     20.78 o 
  -5   1  12      146.01      134.12     12.91 o 
  -4   1  12      252.62      238.16     17.47 o 
  -3   1  12       13.01       25.61      3.74 o 
  -2   1  12      201.45      185.91      9.52 o 
  -1   1  12     1017.51     1098.30     24.65 o 
   0   1  12        1.77       19.87      4.29 o 
   1   1  12      540.05      536.32     19.70 o 
   2   1  12       10.55        8.43      4.87 o 
   3   1  12       27.95       20.74      6.57 o 
   4   1  12      238.66      216.30     14.21 o 
   5   1  12     2839.12     2912.40     96.05 o 
   6   1  12       47.25       87.58     13.55 o 
   7   1  12       72.34       80.29     21.57 o 
   8   1  12        0.24       17.17     22.04 o 
 -10   2  12       17.82        9.83     12.00 o 
  -9   2  12        1.90        5.48     12.57 o 
  -8   2  12       46.81       61.25     13.66 o 
  -7   2  12       23.59       28.43      7.16 o 
  -6   2  12      312.95      313.38     13.22 o 
  -5   2  12      255.77      284.33     13.90 o 
  -4   2  12      473.08      494.56     14.66 o 
  -3   2  12      373.52      357.28     11.73 o 
  -2   2  12     3068.34     3240.98     86.20 o 
  -1   2  12      394.38      390.51     14.94 o 
   0   2  12      147.84      152.47      7.35 o 
   1   2  12        3.69        0.79      6.57 o 
   2   2  12      144.17      131.45     13.30 o 
   3   2  12       20.32       39.91      7.22 o 
   4   2  12       26.70       25.71      6.51 o 
   5   2  12       15.12       30.83     12.98 o 
   6   2  12       57.40       45.32     14.02 o 
   7   2  12        9.37        5.38     12.36 o 
 -10   3  12       15.09       13.60     14.69 o 
  -9   3  12       28.47        6.00     12.00 o 
  -8   3  12        0.31       13.66     10.40 o 
  -7   3  12        0.15        4.40      4.40 o 
  -6   3  12      575.37      571.74     20.16 o 
  -5   3  12        0.41        4.73      2.92 o 
  -4   3  12      276.09      294.01      8.52 o 
  -3   3  12      615.42      632.72     13.75 o 
  -2   3  12      202.21      110.77     51.04 o 
  -1   3  12        1.15        6.30      3.75 o 
   0   3  12      402.93      394.32     13.22 o 
   1   3  12       10.12        2.50      3.66 o 
   2   3  12      424.77      371.67     17.81 o 
   3   3  12      480.31      496.05     24.76 o 
   4   3  12        0.67        1.07      6.20 o 
   5   3  12       19.99       31.92     14.07 o 
   6   3  12      114.72      126.35     23.80 o 
 -10   4  12        9.91       45.78     16.86 o 
  -9   4  12        8.59       22.40     12.00 o 
  -8   4  12       17.88        9.88      6.69 o 
  -7   4  12      132.07      118.05      9.44 o 
  -6   4  12      132.14      138.66      9.88 o 
  -5   4  12       17.36       18.10      2.25 o 
  -4   4  12      219.94      246.02     21.22 o 
  -3   4  12       41.69       27.06      8.28 o 
  -2   4  12      153.34      131.60     13.04 o 
  -1   4  12        6.29        7.43      1.92 o 
   0   4  12      454.38      459.04     15.36 o 
   1   4  12      330.18      328.65     15.12 o 
   2   4  12      148.52      135.42     13.66 o 
   3   4  12       18.07       16.95      6.51 o 
   4   4  12      147.21      152.38     19.04 o 
   5   4  12       47.78       36.83     11.90 o 
  -9   5  12        3.03       -6.05      8.74 o 
  -8   5  12       44.46       44.49      9.36 o 
  -7   5  12      228.82      216.32     12.92 o 
  -6   5  12        6.38        7.17      2.72 o 
  -5   5  12       75.13       60.32     11.74 o 
  -4   5  12      140.62      153.89     17.18 o 
  -3   5  12        1.83        6.00      7.09 o 
  -1   5  12      163.75      168.31      6.74 o 
   0   5  12      146.25      163.83     11.31 o 
   1   5  12      167.39      175.12     14.80 o 
   2   5  12       19.85       11.96      7.07 o 
   3   5  12      138.11      154.50     18.58 o 
   4   5  12        0.58       -8.17      8.17 o 
   5   5  12        4.66        0.00     11.43 o 
  -7   6  12       14.52       -8.43     10.14 o 
  -5   6  12       17.81      -12.78     12.78 o 
  -4   6  12       99.30      109.64     14.80 o 
  -3   6  12      200.51      173.42     17.85 o 
  -1   6  12       69.25       83.43      5.74 o 
   0   6  12       36.56       45.07      7.16 o 
   1   6  12        4.13       -6.57      7.09 o 
   2   6  12       17.16        5.48     11.48 o 
   3   6  12       11.99       37.14     14.74 o 
  -7   7  12        5.91       25.24     16.29 o 
  -6   7  12        7.97       25.04     17.79 o 
  -5   7  12      330.29      331.04     30.33 o 
  -4   7  12       52.79       39.11     15.73 o 
  -3   7  12       33.77       48.73     15.00 o 
  -1   7  12       76.05       79.84      5.93 o 
   0   7  12        8.12        4.40      7.71 o 
   1   7  12       52.40       73.61     13.19 o 
   2   7  12        0.68       -4.91     12.05 o 
  -8   8  12        5.42       -8.43     19.09 o 
  -7   8  12        1.34      -14.54     18.98 o 
  -6   8  12      185.07      190.84     28.25 o 
  -5   8  12      297.82      242.59     31.73 o 
  -4   8  12        2.95      -11.85     11.85 o 
  -3   8  12       61.26       53.28     18.11 o 
  -6   9  12       65.00       27.47     20.90 o 
  -5   9  12       35.44       26.02     12.47 o 
  -4   9  12       61.30       57.37     17.69 o 
  -3   9  12       29.01       57.94     20.74 o 
   3 -10  13       22.53        3.31     12.16 o 
   4 -10  13        8.05        7.19     16.60 o 
  -1  -9  13       72.80       52.56     20.80 o 
   0  -9  13        0.47       -9.88      9.88 o 
   1  -9  13        1.77        7.14     15.93 o 
   2  -9  13        1.53       -1.66     14.85 o 
   3  -9  13        1.00        8.28     15.98 o 
   4  -9  13       18.92        6.05     15.47 o 
   5  -9  13        2.93        8.85     11.59 o 
   6  -9  13       14.59        9.93     12.16 o 
  -2  -8  13        0.02        0.00     12.00 o 
  -1  -8  13       25.05       25.66     14.74 o 
   0  -8  13        3.86       13.66      9.83 o 
   1  -8  13        5.52       17.54     13.14 o 
   2  -8  13       80.38       71.96     14.28 o 
   3  -8  13      365.61      387.54     31.99 o 
   4  -8  13      115.40       96.72      9.71 o 
   5  -8  13        2.18        1.13      4.69 o 
   6  -8  13       30.11       18.26     16.04 o 
   7  -8  13      119.38      126.45     24.99 o 
   8  -8  13       38.26       28.92     20.54 o 
  -4  -7  13        1.43      -18.05     21.88 o 
  -2  -7  13        0.08        1.66     14.17 o 
  -1  -7  13       58.41       47.96     12.52 o 
   0  -7  13      508.63      533.79     38.27 o 
   1  -7  13        0.56        7.66      7.66 o 
   2  -7  13       42.19       39.47     13.71 o 
   3  -7  13       71.51       50.92      6.85 o 
   4  -7  13        0.06       -3.68     11.07 o 
   5  -7  13       49.01       52.66     11.64 o 
   6  -7  13        4.48       -1.09      9.47 o 
   7  -7  13       92.31      124.68     20.64 o 
   8  -7  13       47.39       59.13     18.42 o 
  -5  -6  13        0.67       19.71     21.88 o 
  -4  -6  13        5.95        0.57     12.00 o 
  -3  -6  13      214.64      220.25     24.06 o 
  -2  -6  13       46.85       53.85     13.04 o 
  -1  -6  13       21.14       34.76     13.04 o 
   0  -6  13      199.67      183.64     13.35 o 
   1  -6  13       90.81       89.40     17.18 o 
   2  -6  13        0.32        1.66      5.12 o 
   3  -6  13        0.04        0.35      8.17 o 
   4  -6  13      302.45      302.68     24.15 o 
   5  -6  13      232.38      238.70     23.39 o 
   6  -6  13      116.50      132.66     20.64 o 
   7  -6  13       34.85       48.52     17.85 o 
   8  -6  13       39.73       29.02     17.85 o 
  -6  -5  13        1.85       10.45     14.28 o 
  -5  -5  13       50.36       15.88     18.11 o 
  -4  -5  13      209.24      216.48     26.91 o 
  -3  -5  13        0.90        4.91     12.00 o 
  -2  -5  13       24.73       40.86     13.22 o 
  -1  -5  13      459.91      460.90     22.63 o 
   0  -5  13      378.88      373.68     18.72 o 
   1  -5  13      174.62      200.03     13.51 o 
   2  -5  13       14.33        5.28      6.39 o 
   3  -5  13        7.59        0.16      6.00 o 
   4  -5  13      196.23      209.46     13.39 o 
   5  -5  13      590.24      584.34     32.12 o 
   6  -5  13      303.95      359.56     29.71 o 
   7  -5  13        0.66       -7.24     10.60 o 
   8  -5  13        0.00       11.69     12.26 o 
   9  -5  13       10.88       -3.31     20.59 o 
  -7  -4  13       15.06       18.73     15.41 o 
  -6  -4  13      103.69       96.80     18.73 o 
  -5  -4  13       84.76       76.83     19.25 o 
  -3  -4  13        7.06        9.88      8.43 o 
  -2  -4  13       31.01       46.79      6.89 o 
  -1  -4  13        0.12        5.93      4.56 o 
   0  -4  13        2.13       22.16      7.73 o 
   1  -4  13        0.41        4.62     14.20 o 
   2  -4  13       82.01       75.30      8.12 o 
   3  -4  13        3.27       10.73      4.86 o 
   4  -4  13        5.86        1.39      9.62 o 
   5  -4  13      129.12      110.87     11.65 o 
   6  -4  13       21.72       37.30     11.12 o 
   7  -4  13      300.48      319.22     20.51 o 
   8  -4  13      103.15       92.04     22.76 o 
   9  -4  13       22.31        1.66     21.52 o 
  -7  -3  13        4.27        6.62     18.78 o 
  -6  -3  13      104.89      120.65     22.09 o 
  -5  -3  13      374.99      398.66     32.62 o 
  -4  -3  13       45.74       38.85     11.69 o 
  -3  -3  13      253.74      262.68     15.14 o 
  -2  -3  13      180.52      186.37     10.55 o 
  -1  -3  13       94.87       87.25      8.18 o 
   0  -3  13     1098.93     1010.84     34.11 o 
   1  -3  13      568.01      608.89     16.36 o 
   2  -3  13      535.17      471.51     20.87 o 
   3  -3  13       25.21       12.67      4.68 o 
   4  -3  13      137.86      136.80     14.90 o 
   5  -3  13      447.61      458.52     18.39 o 
   6  -3  13        7.69       -7.76     12.21 o 
   7  -3  13        6.81        7.19      9.93 o 
   8  -3  13        0.03       12.67     17.07 o 
   9  -3  13       13.48        5.48     15.88 o 
  -8  -2  13       61.53       49.15     16.55 o 
  -6  -2  13      458.39      438.24     37.13 o 
  -5  -2  13      129.10      123.88     11.78 o 
  -4  -2  13        0.04       -7.73     11.56 o 
  -3  -2  13       50.14       58.14      7.35 o 
  -2  -2  13      288.13      265.90     13.13 o 
  -1  -2  13     2457.49     2603.08     75.07 o 
   0  -2  13      386.56      446.65     13.19 o 
   1  -2  13      655.33      731.18     24.61 o 
   2  -2  13       23.48       16.75      4.79 o 
   3  -2  13       65.31       69.78      7.02 o 
   4  -2  13        0.97        9.94      4.66 o 
   5  -2  13       86.35       85.25     10.33 o 
   6  -2  13       10.34       30.83     13.76 o 
   7  -2  13       13.84        2.74      9.31 o 
   8  -2  13       42.98       47.49     14.74 o 
  -9  -1  13       18.39      -13.24     21.47 o 
  -8  -1  13        0.45      -15.47     15.47 o 
  -7  -1  13      168.71      132.99     19.87 o 
  -6  -1  13       69.35       55.49      9.27 o 
  -5  -1  13       57.70       54.37      8.94 o 
  -4  -1  13       33.44       36.59      6.60 o 
  -3  -1  13       58.89       70.66      6.17 o 
  -2  -1  13       27.01       48.09      4.10 o 
  -1  -1  13     1348.00     1463.14     35.50 o 
   0  -1  13      194.76      222.35     10.64 o 
   1  -1  13      162.50      165.23      6.24 o 
   2  -1  13       34.65       38.31      5.66 o 
   3  -1  13      266.55      281.77     27.62 o 
   4  -1  13      115.64      101.76      9.32 o 
   5  -1  13       71.62       67.69      9.63 o 
   6  -1  13       41.77       30.06     14.23 o 
   7  -1  13       25.86       22.86     15.21 o 
   8  -1  13        3.56      -16.76     16.76 o 
  -9   0  13      182.68      157.31     28.05 o 
  -8   0  13        3.95       17.59     13.76 o 
  -7   0  13       66.05       40.77     11.59 o 
  -6   0  13       38.49       31.12      6.68 o 
  -5   0  13       63.01       71.70      6.53 o 
  -4   0  13      145.31      168.93     19.92 o 
  -3   0  13       46.27       40.08      4.17 o 
  -2   0  13       97.85      111.28      5.57 o 
  -1   0  13     2446.78     2479.92     51.26 o 
   0   0  13       21.08       20.50      2.66 o 
   1   0  13     1365.32     1368.71     41.09 o 
   2   0  13       89.07      102.99      8.64 o 
   3   0  13      217.95      214.37     13.21 o 
   4   0  13       33.97       31.85      6.97 o 
   5   0  13       54.86       38.10      8.52 o 
   6   0  13       11.67       22.24     13.55 o 
   7   0  13      170.70      136.71     20.03 o 
   8   0  13        0.82      -13.45     17.74 o 
  -9   1  13        3.80       17.54     13.14 o 
  -8   1  13       19.62        4.91      8.22 o 
  -7   1  13       75.95       68.30     18.57 o 
  -6   1  13      911.77      964.82     45.40 o 
  -5   1  13      293.41      274.99     11.76 o 
  -4   1  13       95.60       76.61      5.24 o 
  -3   1  13      615.80      630.02     21.46 o 
  -2   1  13      825.81      825.29     18.15 o 
  -1   1  13      395.11      386.65     10.92 o 
   0   1  13     4343.78     4464.18    106.34 o 
   1   1  13      110.11      105.52      6.99 o 
   2   1  13      299.33      306.42     13.64 o 
   3   1  13        0.56       -0.08      4.62 o 
   4   1  13      415.82      381.65     18.55 o 
   5   1  13       79.99      101.30     15.21 o 
   6   1  13      110.56      147.92     21.11 o 
   7   1  13       38.02       39.83     15.05 o 
  -9   2  13       18.34       13.66     13.66 o 
  -8   2  13       90.30       81.54     15.31 o 
  -7   2  13      308.13      315.18     22.13 o 
  -6   2  13       61.97       56.02      7.12 o 
  -5   2  13      143.63      123.77      6.97 o 
  -4   2  13      337.69      316.60     13.61 o 
  -3   2  13       43.39       26.42      2.58 o 
  -2   2  13       10.35        9.74      4.02 o 
  -1   2  13       57.31       60.72      7.74 o 
   0   2  13        3.79        5.48      2.72 o 
   1   2  13      132.73      110.96     20.98 o 
   2   2  13        0.44       -0.43      4.59 o 
   3   2  13     1488.61     1514.27     51.88 o 
   4   2  13      575.02      614.95     38.33 o 
   5   2  13      212.64      203.64     24.38 o 
   6   2  13        3.43       15.05     15.05 o 
   7   2  13        0.20        0.00     11.28 o 
 -10   3  13       28.01        6.52     16.86 o 
  -9   3  13       25.57       19.09     12.57 o 
  -8   3  13       22.78       14.74      9.31 o 
  -7   3  13      185.93      196.79     13.12 o 
  -6   3  13        0.50        0.30      6.90 o 
  -5   3  13      111.06      103.48      5.61 o 
  -4   3  13       18.73       18.21      3.84 o 
  -3   3  13      114.78      124.90      3.83 o 
  -2   3  13      115.16      105.22      3.55 o 
  -1   3  13       59.73       65.47      3.86 o 
   0   3  13      111.12       87.45     10.81 o 
   1   3  13       78.87       77.11      6.93 o 
   2   3  13       14.77       12.25      5.49 o 
   3   3  13       82.11       70.44      9.46 o 
   4   3  13      364.61      338.00     20.72 o 
   5   3  13       20.64       28.61     14.59 o 
   6   3  13        0.08        9.16     17.22 o 
 -10   4  13       70.57       88.83     18.52 o 
  -9   4  13        3.52        8.17      8.17 o 
  -8   4  13       98.27       70.57     12.05 o 
  -7   4  13      333.20      330.11     33.05 o 
  -6   4  13      156.48      140.28      7.44 o 
  -5   4  13      107.55       91.89      4.30 o 
  -4   4  13       13.54       -1.66      6.67 o 
  -3   4  13       60.24       57.94     11.59 o 
  -2   4  13       28.79       17.43      7.09 o 
  -1   4  13      133.91      121.31      5.80 o 
   0   4  13      123.31      133.84     10.17 o 
   1   4  13       27.90       30.96      5.22 o 
   2   4  13       54.70       55.97     18.29 o 
   3   4  13      235.03      218.46     20.70 o 
   4   4  13        0.01        2.17     11.38 o 
   5   4  13       40.56       49.14     17.28 o 
  -8   5  13       72.52       42.84      8.79 o 
  -7   5  13        3.33        6.07      3.65 o 
  -6   5  13      117.88      123.41      5.07 o 
  -5   5  13       32.99        5.59      8.95 o 
  -4   5  13        6.07        3.88     12.16 o 
  -3   5  13       14.54        5.48      7.09 o 
  -1   5  13      200.76      207.19      9.42 o 
   0   5  13       14.35       20.04      3.94 o 
   1   5  13       67.54       71.00      7.87 o 
   2   5  13        0.50        2.74      5.43 o 
   3   5  13        0.13       -9.78      9.78 o 
   4   5  13       83.12      117.75     22.30 o 
  -7   6  13       23.11       10.09     11.23 o 
  -6   6  13        6.18       30.21     16.76 o 
  -5   6  13       75.42       44.39     15.52 o 
  -4   6  13       31.17       16.45      8.23 o 
  -3   6  13       46.38       31.35     11.90 o 
  -1   6  13      289.81      305.71     20.45 o 
   0   6  13       47.17       49.58     11.77 o 
   1   6  13       51.31       54.06     10.92 o 
   2   6  13       83.25      102.02     13.71 o 
   3   6  13        0.20       22.91     13.66 o 
  -7   7  13       19.25       10.66     13.45 o 
  -6   7  13        2.25       -7.81     14.48 o 
  -5   7  13        5.13      -13.76     13.76 o 
  -4   7  13       58.12       47.23     13.04 o 
  -3   7  13        4.22        0.52      8.59 o 
  -1   7  13       25.96       22.30      6.00 o 
   0   7  13        8.26       10.97      6.57 o 
   1   7  13        9.47       26.33     12.05 o 
   2   7  13        1.14        5.48     12.62 o 
  -7   8  13      140.78       88.74     26.23 o 
  -6   8  13      142.91      113.26     19.92 o 
  -5   8  13       12.62       -5.48     12.00 o 
  -4   8  13        8.37       15.62     16.71 o 
  -3   8  13        0.09       26.64     18.67 o 
  -5   9  13       41.32       31.97     20.59 o 
  -4   9  13        3.88        4.81     13.91 o 
  -3   9  13        8.65        1.60     12.21 o 
   0  -9  14      190.03      231.25     30.69 o 
   1  -9  14        2.55        8.79     16.45 o 
   2  -9  14       19.22       20.90     15.98 o 
   3  -9  14        9.60       14.33     15.98 o 
   4  -9  14        4.94        6.62      9.36 o 
   5  -9  14       27.88       21.52     17.12 o 
   6  -9  14       13.32       18.21     13.81 o 
  -2  -8  14       97.93      117.23     22.40 o 
  -1  -8  14      147.97      158.80     19.66 o 
   0  -8  14      150.22      149.74     23.49 o 
   1  -8  14       11.37       -0.57      9.31 o 
   2  -8  14      241.54      226.89     23.65 o 
   3  -8  14      191.50      207.67     24.27 o 
   4  -8  14       75.65       86.87     15.00 o 
   5  -8  14       17.55       23.79     16.04 o 
   7  -8  14       46.02       30.52     15.00 o 
  -4  -7  14        0.78       14.74     21.26 o 
  -3  -7  14       58.97       47.96     16.92 o 
  -2  -7  14       29.74       40.81     15.26 o 
  -1  -7  14       92.71      122.98     16.35 o 
   0  -7  14        0.01       -4.34      8.17 o 
   1  -7  14        0.69       -1.66      7.66 o 
   2  -7  14        0.06       -2.17      7.14 o 
   3  -7  14       63.03       50.84      7.84 o 
   4  -7  14      135.98      130.47      7.90 o 
   5  -7  14        0.12       -7.76      8.90 o 
   6  -7  14      173.50      177.33     25.61 o 
   7  -7  14       39.09       31.19     14.48 o 
   8  -7  14       69.92       72.01     22.92 o 
  -5  -6  14       16.54       34.45     21.31 o 
  -4  -6  14       35.72       33.78     18.52 o 
  -3  -6  14        0.66        8.17     10.86 o 
  -2  -6  14      166.75      144.48     19.04 o 
  -1  -6  14      159.65      163.88     19.56 o 
   0  -6  14       60.50       71.94     16.22 o 
   1  -6  14        9.44        3.20      9.00 o 
   2  -6  14       76.21       87.10      9.85 o 
   3  -6  14        6.84        7.51      4.16 o 
   4  -6  14       58.20       34.40     13.86 o 
   5  -6  14      184.26      154.16     17.85 o 
   6  -6  14       16.65       30.67     15.62 o 
   7  -6  14        6.57        7.81     16.19 o 
   8  -6  14      162.76      177.79     27.42 o 
  -6  -5  14       61.85       58.10     18.11 o 
  -5  -5  14       20.86       37.19     20.79 o 
  -3  -5  14        3.28        0.00     11.95 o 
  -2  -5  14        0.01       -0.01      8.17 o 
  -1  -5  14      722.54      743.41     30.61 o 
   0  -5  14       62.31       47.99      7.84 o 
   1  -5  14        0.18        2.98      5.94 o 
   2  -5  14       64.03       40.99     21.78 o 
   3  -5  14        3.02       11.69      7.81 o 
   4  -5  14       74.87       67.83     12.91 o 
   5  -5  14     2175.14     2616.39    138.98 o 
   6  -5  14        0.95      -12.83     12.83 o 
   7  -5  14        7.33        9.47     11.17 o 
   8  -5  14       13.68       20.64     16.71 o 
  -7  -4  14       32.65        9.88     17.59 o 
  -6  -4  14       30.65       43.40     15.36 o 
  -4  -4  14       28.45       30.00      8.74 o 
  -3  -4  14      299.62      270.81     17.03 o 
  -2  -4  14       18.03       21.84      7.05 o 
  -1  -4  14       33.26       21.65      7.73 o 
   0  -4  14        3.54        7.33      5.92 o 
   1  -4  14       16.43        2.13      6.04 o 
   2  -4  14      565.68      517.57     21.15 o 
   3  -4  14      722.01      724.89     26.91 o 
   4  -4  14       30.54       24.85      8.36 o 
   5  -4  14      248.69      256.10     16.88 o 
   6  -4  14       18.33        8.38      9.47 o 
   7  -4  14       89.72      111.80     18.94 o 
   8  -4  14      105.70       95.97     18.32 o 
   9  -4  14       49.43       34.25     22.09 o 
  -7  -3  14        0.94        2.74     19.81 o 
  -6  -3  14       17.21        7.71     15.41 o 
  -5  -3  14       70.34       72.43     15.37 o 
  -4  -3  14      238.14      215.00     15.33 o 
  -3  -3  14      218.82      221.62     13.41 o 
  -2  -3  14       59.14       60.18      8.05 o 
  -1  -3  14      507.60      525.23     23.50 o 
   0  -3  14      545.32      526.46     56.73 o 
   1  -3  14      360.91      369.58     10.70 o 
   2  -3  14      571.28      632.12     38.35 o 
   3  -3  14       10.53       11.83      4.89 o 
   4  -3  14      133.53      122.58      9.94 o 
   5  -3  14      613.69      638.49     21.24 o 
   6  -3  14       20.39       14.68      4.63 o 
   7  -3  14        1.04        2.52      6.16 o 
   8  -3  14        2.08       -8.79     13.19 o 
  -8  -2  14       12.88        7.19     13.24 o 
  -7  -2  14      300.51      320.19     35.46 o 
  -6  -2  14        4.28        3.88     12.67 o 
  -5  -2  14      304.41      318.06     28.78 o 
  -4  -2  14       80.55       84.74     10.76 o 
  -3  -2  14       12.37       13.50      5.65 o 
  -2  -2  14        6.84       13.81      4.57 o 
  -1  -2  14      197.59      188.36      8.30 o 
   0  -2  14      111.84       88.15      6.34 o 
   1  -2  14      200.60      165.76      9.53 o 
   2  -2  14       24.82       25.05      5.87 o 
   3  -2  14      944.77     1016.56     35.38 o 
   4  -2  14        4.55       12.50      7.14 o 
   5  -2  14        9.91       23.65      8.48 o 
   6  -2  14        0.91        2.22     12.67 o 
   7  -2  14        9.85      -14.23     15.88 o 
   8  -2  14       10.51       20.74     12.52 o 
  -8  -1  14       61.34       45.78     13.24 o 
  -7  -1  14      292.54      353.37     33.23 o 
  -6  -1  14      191.21      166.38     16.64 o 
  -5  -1  14      737.25      772.98     31.97 o 
  -4  -1  14        0.06        7.96      5.51 o 
  -3  -1  14      691.71      736.60     23.05 o 
  -2  -1  14       47.92       53.02     10.69 o 
  -1  -1  14       30.15       42.56      3.78 o 
   0  -1  14        4.94       19.49      5.04 o 
   1  -1  14      215.56      231.45      9.82 o 
   2  -1  14      391.12      441.44     17.39 o 
   3  -1  14      303.23      330.70     28.48 o 
   4  -1  14        4.49       13.84      6.60 o 
   5  -1  14      136.53      127.96     13.04 o 
   6  -1  14      304.97      255.15     23.60 o 
   7  -1  14        4.43       19.04     14.69 o 
   8  -1  14       34.77       42.73     17.85 o 
  -9   0  14        5.78        4.40     17.59 o 
  -8   0  14        1.75       -2.74     14.33 o 
  -7   0  14       26.71        9.36     11.02 o 
  -6   0  14       70.88       64.82     11.73 o 
  -5   0  14      208.13      223.68     16.15 o 
  -4   0  14      176.01      187.56      9.75 o 
  -3   0  14       26.42       24.28      3.53 o 
  -2   0  14      711.41      734.15     20.29 o 
  -1   0  14      273.59      322.99      9.95 o 
   0   0  14     2888.46     3258.22     71.92 o 
   1   0  14       39.95       54.36      6.49 o 
   2   0  14       45.82       49.40     13.40 o 
   3   0  14        8.61        1.41     14.02 o 
   4   0  14      136.99      119.52     12.11 o 
   5   0  14      130.30      118.65     18.52 o 
   6   0  14        5.26       -0.52     12.47 o 
   7   0  14        0.83       29.69     14.02 o 
   8   0  14       55.36       54.27     18.83 o 
  -9   1  14       30.24       14.28     12.62 o 
  -8   1  14        0.75       12.10      9.88 o 
  -7   1  14      107.42      127.50     11.80 o 
  -6   1  14        4.83       -2.22     11.59 o 
  -5   1  14      442.21      481.47     18.12 o 
  -4   1  14       14.87       17.16      4.68 o 
  -3   1  14       34.89       36.71      3.81 o 
  -2   1  14     1092.95     1117.86     25.29 o 
  -1   1  14        5.06        3.97      2.55 o 
   0   1  14      144.85      159.57     10.51 o 
   1   1  14      674.28      704.49     25.90 o 
   2   1  14      407.63      384.07     17.46 o 
   3   1  14      128.23      102.94      9.08 o 
   4   1  14        0.24       -3.57      8.17 o 
   5   1  14        0.08       -6.47     11.38 o 
   6   1  14        0.06       -8.64      9.16 o 
   7   1  14       92.25       94.52     19.35 o 
  -9   2  14        6.18        8.74     14.22 o 
  -8   2  14      102.05       92.51     14.23 o 
  -7   2  14       54.22       64.00      9.21 o 
  -6   2  14      186.94      175.18     10.05 o 
  -5   2  14       67.74       63.74      8.19 o 
  -4   2  14       61.63       62.78      4.34 o 
  -3   2  14      305.22      319.04     14.97 o 
  -2   2  14     3707.12     4267.65     88.90 o 
  -1   2  14        2.05        0.13      3.10 o 
   0   2  14      332.75      296.54     14.03 o 
   1   2  14      171.72      158.37     29.60 o 
   2   2  14      542.34      525.28     21.36 o 
   3   2  14      988.98      923.86     35.19 o 
   4   2  14      121.49      122.73     16.82 o 
   5   2  14       11.01       18.31     14.02 o 
   6   2  14        0.63       -8.07     15.05 o 
   7   2  14       53.48       45.52     17.69 o 
  -9   3  14        5.82       -6.00     11.48 o 
  -8   3  14       18.95       13.14      9.31 o 
  -7   3  14        0.48        4.89      5.37 o 
  -6   3  14      307.05      343.20     14.31 o 
  -5   3  14       18.07       19.70      4.39 o 
  -4   3  14       19.85       22.87      4.78 o 
  -3   3  14      119.77      122.83      4.04 o 
  -2   3  14      168.19      176.57     12.37 o 
  -1   3  14      412.20      390.34     14.58 o 
   0   3  14       27.72       36.43      4.32 o 
   1   3  14        6.29        5.40      3.42 o 
   2   3  14       45.70       59.56     11.85 o 
   3   3  14       18.67        7.96     11.38 o 
   4   3  14      207.79      171.66     20.08 o 
   5   3  14       40.31       26.90     11.85 o 
   6   3  14       28.93       30.11     17.17 o 
  -9   4  14        0.35      -10.40     10.40 o 
  -8   4  14        9.55       -8.22      8.22 o 
  -7   4  14      369.66      396.30     17.20 o 
  -6   4  14        0.19       -1.91      3.11 o 
  -5   4  14       25.60       28.06      3.77 o 
  -4   4  14        1.13       -1.66      9.47 o 
  -3   4  14      136.22      154.52     15.99 o 
  -2   4  14        9.00       15.26      7.09 o 
  -1   4  14        2.70        3.54      2.09 o 
   0   4  14       19.15       19.42      5.85 o 
   1   4  14      693.74      674.33     24.16 o 
   2   4  14       59.41       59.60     12.93 o 
   3   4  14        2.87       10.29      7.55 o 
   4   4  14        1.67        8.12     12.41 o 
   5   4  14       36.55       46.35     17.28 o 
  -8   5  14       17.39       -8.22      8.22 o 
  -7   5  14       14.99        7.71      4.97 o 
  -6   5  14        3.55        0.57      8.95 o 
  -5   5  14       20.70       30.11     12.83 o 
  -4   5  14      330.92      290.96     22.73 o 
  -3   5  14      347.57      332.71     25.68 o 
  -1   5  14      426.06      435.33     15.26 o 
   0   5  14      155.13      153.19      9.47 o 
   1   5  14       32.65       31.54      8.92 o 
   2   5  14       13.12        4.35      8.12 o 
   3   5  14        9.76       24.93     13.04 o 
   4   5  14        0.46       -4.86     14.07 o 
  -7   6  14       62.69       50.49     14.59 o 
  -6   6  14        1.73        7.24     13.97 o 
  -5   6  14      204.85      221.19     24.94 o 
  -4   6  14       70.85       59.70     14.80 o 
  -3   6  14      196.71      206.95     21.11 o 
  -1   6  14       11.51       13.25      2.90 o 
   0   6  14       78.68       85.29      7.53 o 
   1   6  14        0.23       -4.35      7.09 o 
   2   6  14       38.80       42.52     13.09 o 
   3   6  14       22.34       -0.57     12.52 o 
  -7   7  14       16.89       12.31     13.45 o 
  -6   7  14       53.30       26.12     12.21 o 
  -5   7  14      127.70      115.43     20.90 o 
  -4   7  14       27.60       61.87     14.12 o 
  -3   7  14        0.70       12.31     11.28 o 
  -1   7  14       49.27       51.16      5.95 o 
   0   7  14       78.72       88.57     10.97 o 
   1   7  14       22.96       31.24     10.40 o 
   2   7  14       13.62        4.91     10.97 o 
  -7   8  14        0.57        7.81     13.40 o 
  -6   8  14      321.98      294.36     32.04 o 
  -5   8  14       22.14       28.35     20.74 o 
  -4   8  14        0.27        5.38     10.76 o 
  -3   8  14        0.08       -5.33     12.78 o 
  -4   9  14       56.77       39.68     22.50 o 
   0  -9  15       45.18       18.62     14.23 o 
   1  -9  15        3.54       19.76     18.10 o 
   2  -9  15       32.12       -9.88     14.85 o 
   3  -9  15        7.82       -1.66     11.02 o 
   4  -9  15       20.57       29.23     17.64 o 
   5  -9  15        3.63       -1.66     17.12 o 
   6  -9  15       40.45       32.02     17.69 o 
  -2  -8  15       22.17       21.78     14.17 o 
  -1  -8  15       10.83       12.52     12.00 o 
   0  -8  15       14.85       14.17     12.00 o 
   1  -8  15        0.82       -3.83      8.74 o 
   2  -8  15       18.97       13.19     13.19 o 
   3  -8  15      211.09      183.16     14.29 o 
   4  -8  15       33.56       -2.74     14.90 o 
   5  -8  15       29.06       42.57     18.26 o 
   6  -8  15        3.91      -11.64     11.64 o 
   7  -8  15       12.56       18.88     22.76 o 
  -4  -7  15       39.52       27.21     26.12 o 
  -3  -7  15        4.58       -2.17     11.95 o 
  -2  -7  15       48.33       57.58     18.47 o 
  -1  -7  15        4.87        7.09     10.35 o 
   0  -7  15       24.95       34.30     13.60 o 
   1  -7  15      253.30      228.87     24.07 o 
   2  -7  15       41.51       37.82     13.71 o 
   3  -7  15       12.05       13.21      4.02 o 
   4  -7  15       21.92        1.09      9.41 o 
   5  -7  15        9.12       -0.57     12.78 o 
   6  -7  15        8.90       -8.90      9.47 o 
   7  -7  15       13.77        7.24     15.62 o 
   8  -7  15        0.73        8.38     14.54 o 
  -5  -6  15        7.86      -21.83     21.83 o 
  -4  -6  15        7.26       10.35     13.60 o 
  -3  -6  15        0.43        7.03     10.29 o 
  -2  -6  15        0.00      -12.47     12.47 o 
  -1  -6  15      407.67      356.86     30.96 o 
   0  -6  15      212.53      179.74     18.48 o 
   1  -6  15      125.40      132.22     12.33 o 
   2  -6  15       10.35       23.59      9.31 o 
   3  -6  15       44.20       44.03      4.40 o 
   4  -6  15      201.55      217.57     21.68 o 
   5  -6  15      415.46      419.55     31.33 o 
   6  -6  15      133.07      101.00     17.33 o 
   7  -6  15       15.00       13.40     11.74 o 
   8  -6  15       60.77       63.79     15.67 o 
  -6  -5  15        1.98        4.91     22.97 o 
  -5  -5  15       50.99       73.72     20.23 o 
  -3  -5  15      177.42      144.90     19.56 o 
  -2  -5  15     1590.39     1639.95     85.54 o 
  -1  -5  15        3.56        7.33     12.29 o 
   0  -5  15       14.25        2.49      4.80 o 
   1  -5  15       17.79        7.54     20.74 o 
   2  -5  15      389.96      397.29     17.92 o 
   3  -5  15       21.69       21.46      6.96 o 
   4  -5  15       59.35       45.06     11.12 o 
   5  -5  15       79.93       97.63     16.19 o 
   6  -5  15      154.98      117.88     19.56 o 
   7  -5  15       27.29       24.00     14.54 o 
   8  -5  15       26.09       42.42     18.42 o 
  -7  -4  15        0.01       13.19     15.36 o 
  -6  -4  15       14.22       19.19     21.93 o 
  -5  -4  15       39.53       36.63     13.66 o 
  -4  -4  15       44.52       47.90     11.43 o 
  -3  -4  15      183.38      169.93     13.14 o 
  -2  -4  15      552.55      549.05     30.44 o 
  -1  -4  15       24.38       20.45     14.77 o 
   0  -4  15      545.99      603.70     27.05 o 
   1  -4  15      121.36      135.52     10.36 o 
   2  -4  15       26.91       13.39     10.63 o 
   3  -4  15      674.89      701.70     29.36 o 
   4  -4  15        4.79       -3.86      8.24 o 
   5  -4  15       13.43       27.88     13.40 o 
   6  -4  15        1.12       20.64     14.48 o 
   7  -4  15       34.90        4.45     10.04 o 
   8  -4  15       27.85       -9.41     13.29 o 
  -7  -3  15        6.09       34.14     19.29 o 
  -4  -3  15        0.00        2.25      8.28 o 
  -3  -3  15      405.16      421.01     20.74 o 
  -2  -3  15      232.88      232.01     14.25 o 
  -1  -3  15       48.13       48.99      6.41 o 
   0  -3  15        4.08       10.38      2.81 o 
   1  -3  15      272.38      249.47     13.12 o 
   2  -3  15       73.39       94.32      7.55 o 
   3  -3  15        0.01       -6.76     11.51 o 
   4  -3  15      955.62      892.17     34.20 o 
   5  -3  15        9.69       19.70      6.76 o 
   6  -3  15        0.08      -11.64     11.64 o 
   7  -3  15       44.53       42.04      8.13 o 
   8  -3  15       32.59       24.78     20.33 o 
  -8  -2  15        0.38       -9.36     14.33 o 
  -7  -2  15       51.32       62.85     14.33 o 
  -6  -2  15       31.76       37.97     15.98 o 
  -5  -2  15       41.75       36.36      7.39 o 
  -4  -2  15      693.35      771.84     28.72 o 
  -3  -2  15      346.73      336.95     23.15 o 
  -2  -2  15        4.98        3.55      8.66 o 
  -1  -2  15       39.54       37.09      4.09 o 
   0  -2  15        8.74        7.85      3.09 o 
   1  -2  15      116.75      133.22      9.09 o 
   2  -2  15        9.09        1.60      4.50 o 
   3  -2  15        0.00        3.35     15.18 o 
   4  -2  15       37.06       40.58      8.32 o 
   5  -2  15        9.65       12.69     18.98 o 
   6  -2  15       71.92       82.00     15.42 o 
   7  -2  15       16.89       45.99     13.14 o 
   8  -2  15       89.62       98.66     25.61 o 
  -8  -1  15      210.37      235.72     34.83 o 
  -7  -1  15       12.36       -6.05      9.93 o 
  -6  -1  15       36.08       15.56     20.69 o 
  -5  -1  15       12.13        9.96      6.59 o 
  -4  -1  15      201.11      209.93     10.92 o 
  -3  -1  15      264.48      262.75     11.52 o 
  -2  -1  15       32.09       29.98      4.40 o 
  -1  -1  15      142.07      140.10      6.95 o 
   0  -1  15     1049.33     1158.92     36.41 o 
   1  -1  15       15.34       19.98      3.10 o 
   2  -1  15       18.51       18.53      5.95 o 
   3  -1  15      364.88      360.90     18.56 o 
   4  -1  15      173.22      168.23     12.71 o 
   5  -1  15      155.82      170.97     18.68 o 
   6  -1  15        5.75       28.92     14.17 o 
   7  -1  15        0.00        1.09     11.38 o 
   8  -1  15        0.38       -7.55     13.50 o 
  -9   0  15        4.40       46.81     19.24 o 
  -8   0  15      128.19      125.11     22.04 o 
  -7   0  15        1.06       -5.53     12.67 o 
  -6   0  15        1.69       -1.63      6.49 o 
  -5   0  15       43.55       40.01     10.38 o 
  -4   0  15      829.79      900.20     27.61 o 
  -3   0  15      567.84      583.46     18.02 o 
  -2   0  15       29.66       28.21      3.84 o 
  -1   0  15      567.37      604.30     17.62 o 
   0   0  15       15.10       36.13      4.29 o 
   1   0  15       93.23       92.51      5.17 o 
   2   0  15      101.14       98.11     16.53 o 
   3   0  15      156.86      141.66     10.04 o 
   4   0  15        0.01        6.91      6.85 o 
   6   0  15        0.01       10.29     14.07 o 
   7   0  15        1.08       13.45     16.14 o 
  -9   1  15        1.29        8.22     12.05 o 
  -8   1  15       20.03        4.97     13.76 o 
  -7   1  15        0.60        2.22     10.45 o 
  -6   1  15        3.34       -6.36      6.36 o 
  -5   1  15        3.89        1.74      4.13 o 
  -4   1  15      189.28      154.16     10.50 o 
  -3   1  15       19.19       15.71      3.51 o 
  -2   1  15       15.75       25.38      3.37 o 
  -1   1  15       58.96       67.08      6.08 o 
   0   1  15      255.47      235.15      8.56 o 
   1   1  15       25.19       31.56      4.61 o 
   2   1  15      111.07       99.26     20.03 o 
   3   1  15       16.52        5.97      6.36 o 
   4   1  15       11.41        4.61      6.16 o 
   5   1  15        7.78       -3.26      8.12 o 
   6   1  15      219.40      223.36     25.41 o 
   7   1  15       18.05       31.09     12.31 o 
  -9   2  15        0.09       12.05     14.79 o 
  -8   2  15      206.46      227.39     25.20 o 
  -7   2  15       15.15       11.73     13.16 o 
  -6   2  15      279.35      295.99     13.97 o 
  -5   2  15        3.49        0.70      3.27 o 
  -4   2  15       63.14       61.12      4.29 o 
  -3   2  15      706.00      713.67     26.73 o 
  -2   2  15       54.27       56.71      7.72 o 
  -1   2  15       92.32       83.90      5.11 o 
   0   2  15        4.73        4.64      3.09 o 
   1   2  15      290.69      257.79     11.83 o 
   2   2  15      128.98      104.42      8.66 o 
   3   2  15       12.84       31.46      7.72 o 
   4   2  15        9.13       -4.82      5.74 o 
   5   2  15      228.00      217.36     25.93 o 
   6   2  15        3.34       12.88     16.09 o 
  -9   3  15       21.69       22.92     13.09 o 
  -8   3  15       11.43        1.09      8.74 o 
  -7   3  15       21.88       14.93      6.54 o 
  -6   3  15        0.01        0.71      3.93 o 
  -5   3  15       46.06       40.62      4.03 o 
  -4   3  15       55.55       62.17      4.58 o 
  -3   3  15        2.87        1.63      1.53 o 
  -2   3  15       96.08       96.93      4.00 o 
  -1   3  15       99.22       94.75     13.83 o 
   0   3  15      341.23      346.85     13.56 o 
   1   3  15     1686.28     1754.12     54.97 o 
   2   3  15      934.42      989.56     37.81 o 
   3   3  15       49.04       39.04     19.53 o 
   5   3  15       15.39      -11.79     14.48 o 
   6   3  15        8.38       27.88     18.21 o 
  -9   4  15        1.90        4.35      9.83 o 
  -8   4  15        3.07        2.17      8.22 o 
  -7   4  15       50.01       57.11      9.83 o 
  -6   4  15        0.19        1.37      3.11 o 
  -5   4  15       20.72       19.71      2.07 o 
  -4   4  15        0.42       -1.66      6.67 o 
  -3   4  15       28.44       32.54      8.28 o 
  -2   4  15       20.48       21.26     10.35 o 
  -1   4  15      323.12      311.02     18.64 o 
   0   4  15      121.52      108.74      6.95 o 
   1   4  15        2.93        9.79      7.45 o 
   2   4  15       50.58       53.96     15.39 o 
   3   4  15      304.25      296.49     26.66 o 
   4   4  15        3.11       -1.09      9.16 o 
   5   4  15       51.05       63.47     15.62 o 
  -7   5  15        1.11        2.74      3.88 o 
  -6   5  15        0.77      -13.45     13.45 o 
  -5   5  15       20.26       16.71     11.69 o 
  -3   5  15       30.05        7.66      9.83 o 
  -2   5  15      303.18      210.12     19.93 o 
  -1   5  15      522.36      553.31     19.86 o 
   0   5  15      392.22      368.44     27.65 o 
   1   5  15       15.72       15.06      5.60 o 
   2   5  15      146.13      174.48     19.04 o 
   3   5  15       36.47       45.47     11.90 o 
   4   5  15        3.67        7.03      9.72 o 
  -7   6  15       41.77        2.22     12.31 o 
  -6   6  15        0.19      -10.60     13.97 o 
  -5   6  15      124.84      162.83     22.71 o 
  -4   6  15       99.08       93.65     16.45 o 
  -3   6  15       16.84       -3.78      9.72 o 
  -2   6  15       41.23       38.95     11.23 o 
  -1   6  15      205.81      227.42      9.36 o 
   0   6  15        0.98        5.92      4.70 o 
   1   6  15       14.79       22.81      8.69 o 
   2   6  15        1.96        4.35     10.35 o 
  -7   7  15        1.55      -11.17     11.74 o 
  -6   7  15       44.94       46.61     15.57 o 
  -5   7  15       71.74       17.59     18.11 o 
  -4   7  15        2.22       16.81     14.64 o 
  -3   7  15        7.70       -5.38     10.19 o 
  -7   8  15       67.74       61.82     20.07 o 
  -6   8  15      118.42       84.39     26.49 o 
  -5   8  15       26.49       27.78     14.74 o 
  -4   8  15        0.07       -1.09     12.36 o 
  -3   8  15        3.75       -3.72     10.66 o 
   0  -9  16        6.35        7.66     12.05 o 
   1  -9  16        1.78       -1.66     15.93 o 
   2  -9  16        0.03      -10.45     10.45 o 
   3  -9  16        2.83       33.05     17.64 o 
   4  -9  16       10.90       -9.36     13.24 o 
   5  -9  16       12.27       25.97     20.43 o 
  -2  -8  16        3.54       12.52     12.52 o 
  -1  -8  16        2.15       -3.83     16.35 o 
   0  -8  16       57.28       61.67     16.92 o 
   1  -8  16        7.27       54.73     17.48 o 
   2  -8  16        0.20       14.28     10.45 o 
   3  -8  16       12.63       13.64      5.80 o 
   4  -8  16       91.36       61.26     18.21 o 
   5  -8  16       57.42       30.99     18.26 o 
   6  -8  16       44.60       21.05     13.86 o 
   7  -8  16        1.73      -16.66     20.02 o 
  -3  -7  16       23.52       20.64     13.04 o 
  -2  -7  16        2.32       -1.09     15.21 o 
  -1  -7  16      115.56      122.21     19.56 o 
   0  -7  16      140.62      153.47     21.78 o 
   1  -7  16        9.65       -0.57      8.17 o 
   2  -7  16       31.16       27.42      9.88 o 
   3  -7  16       16.68        6.63      4.15 o 
   4  -7  16      170.71      166.52     21.06 o 
   5  -7  16        1.36       18.88     11.12 o 
   6  -7  16        3.66        2.79     14.48 o 
   7  -7  16       64.33       87.07     18.42 o 
  -5  -6  16        6.20        8.17     24.47 o 
  -3  -6  16       17.12        7.04     10.29 o 
  -2  -6  16      196.78      221.49     26.03 o 
  -1  -6  16      187.87      185.73     21.17 o 
   0  -6  16      260.82      214.96     22.26 o 
   1  -6  16       16.83        1.09      7.09 o 
   2  -6  16        7.71       12.62      8.22 o 
   3  -6  16        9.00       14.38      9.93 o 
   4  -6  16      134.73      155.95     17.80 o 
   5  -6  16       79.98      101.35     17.85 o 
   6  -6  16      495.31      505.15     49.87 o 
   7  -6  16      205.80      257.92     33.64 o 
   8  -6  16       40.21       25.76     15.11 o 
  -6  -5  16        6.94       20.74     20.23 o 
  -5  -5  16       15.89       32.69     21.26 o 
  -3  -5  16       12.23        3.26     11.38 o 
  -2  -5  16      181.09      195.05     17.91 o 
  -1  -5  16      192.14      171.76     13.80 o 
   0  -5  16       27.56       10.83     14.36 o 
   1  -5  16       90.89       72.75      9.18 o 
   2  -5  16       46.74       41.50      9.06 o 
   3  -5  16      978.98      994.46     39.47 o 
   4  -5  16      588.56      579.08     35.28 o 
   5  -5  16      133.34      161.28     18.99 o 
   6  -5  16      245.50      220.79     28.00 o 
   7  -5  16       14.35        3.36     11.74 o 
   8  -5  16       32.10       54.68     20.64 o 
  -6  -4  16        3.88       44.33     20.28 o 
  -5  -4  16        0.46       10.35     10.91 o 
  -4  -4  16       48.56       63.06     11.43 o 
  -3  -4  16       56.68       69.27     14.64 o 
  -2  -4  16       32.18       26.91     10.92 o 
  -1  -4  16        6.77       11.52      7.16 o 
   0  -4  16       31.51       42.81      7.32 o 
   1  -4  16      163.03      157.52      8.66 o 
   2  -4  16       29.12       28.72     16.89 o 
   3  -4  16      349.10      337.19     19.31 o 
   4  -4  16     2284.64     2478.68     83.11 o 
   5  -4  16       17.64       35.12     14.48 o 
   6  -4  16        0.07        7.81     13.40 o 
   7  -4  16        3.24        6.10     15.00 o 
   8  -4  16       93.84      119.82     24.42 o 
  -7  -3  16       70.22       75.32     22.56 o 
  -6  -3  16        5.05       -3.83     11.54 o 
  -5  -3  16       58.20       32.28     12.05 o 
  -4  -3  16       50.33       54.03     10.05 o 
  -3  -3  16      110.49      101.64     10.22 o 
  -2  -3  16       95.91       82.78     13.32 o 
  -1  -3  16      170.30      164.68     11.96 o 
   0  -3  16      365.07      354.71     12.44 o 
   1  -3  16        4.55        3.45      5.25 o 
   2  -3  16      151.71      123.89     17.03 o 
   3  -3  16      849.38      898.51     33.64 o 
   4  -3  16       34.15        4.46     13.55 o 
   5  -3  16       73.78       94.21     15.31 o 
   6  -3  16        2.69        2.96      3.55 o 
   7  -3  16        2.74        9.93     16.55 o 
   8  -3  16       20.22       16.50     13.19 o 
  -8  -2  16       10.26       13.76     14.33 o 
  -7  -2  16        1.45       14.33     12.67 o 
  -5  -2  16       37.70       58.43     10.83 o 
  -4  -2  16      131.32      127.14     11.24 o 
  -3  -2  16      109.38      110.66     10.01 o 
  -2  -2  16       28.61       31.63      4.73 o 
  -1  -2  16       97.56       89.46      6.39 o 
   0  -2  16      113.35      102.90      9.07 o 
   1  -2  16      114.07      126.96     28.33 o 
   2  -2  16       12.25        4.60      5.17 o 
   3  -2  16       51.95       53.66      3.43 o 
   4  -2  16       31.54       30.27      6.89 o 
   5  -2  16        2.32       -7.71     10.50 o 
   6  -2  16      116.41       82.53     19.82 o 
   7  -2  16        6.31       12.05     12.57 o 
   8  -2  16        0.32        2.17     14.69 o 
  -8  -1  16        0.03       14.33     12.67 o 
  -7  -1  16        5.75       -2.74      9.93 o 
  -5  -1  16      437.94      437.27     20.60 o 
  -4  -1  16      343.62      367.29     22.18 o 
  -3  -1  16      112.65       96.94      7.46 o 
  -2  -1  16       49.01       50.40      4.85 o 
  -1  -1  16     1929.72     2045.45     50.18 o 
   0  -1  16       14.40       11.81      4.24 o 
   1  -1  16      202.64      212.09      7.73 o 
   2  -1  16       16.53       16.10      2.85 o 
   3  -1  16        0.06        4.78      7.71 o 
   4  -1  16      187.71      187.28     13.65 o 
   5  -1  16       27.78        6.57     12.05 o 
   6  -1  16      177.05      178.27     22.98 o 
   7  -1  16        0.17      -11.95     11.95 o 
   8  -1  16        2.00       -2.17     19.97 o 
  -9   0  16       94.54       74.91     24.78 o 
  -8   0  16        7.78       36.36     17.07 o 
  -7   0  16      177.42      160.57     22.61 o 
  -6   0  16      218.05      220.15     23.39 o 
  -5   0  16       64.00       62.97     11.07 o 
  -4   0  16       33.42       45.60      5.91 o 
  -3   0  16       15.75       17.22      4.46 o 
  -2   0  16      104.89      102.38      6.24 o 
  -1   0  16       47.95       59.49      4.82 o 
   0   0  16      474.62      484.58     14.28 o 
   1   0  16      103.09       99.20      5.96 o 
   2   0  16      202.00      216.60     15.53 o 
   3   0  16       92.95      102.14     10.86 o 
   4   0  16       18.64       28.98      8.95 o 
   5   0  16      279.75      272.21     24.07 o 
   6   0  16       33.72       24.31     11.90 o 
   7   0  16       16.73       23.12     18.83 o 
  -9   1  16       26.71       34.61     13.71 o 
  -8   1  16        2.95       -4.97     13.19 o 
  -7   1  16       51.28       54.14      9.47 o 
  -6   1  16       51.03       38.80     11.64 o 
  -5   1  16      250.40      252.11     11.02 o 
  -4   1  16       38.98       41.85      6.66 o 
  -3   1  16       52.87       49.29      8.53 o 
  -2   1  16      627.81      601.17     16.85 o 
  -1   1  16       30.02       32.32      3.72 o 
   0   1  16      138.63      122.44      6.20 o 
   1   1  16        9.78        8.22      4.64 o 
   2   1  16        0.65       -4.98      4.98 o 
   3   1  16       98.78       74.48     10.10 o 
   4   1  16      105.54       92.90     11.37 o 
   5   1  16      482.68      413.49     33.25 o 
   6   1  16        0.43        7.50      9.67 o 
   7   1  16       22.51       19.76     13.35 o 
  -9   2  16        5.85      -14.22     14.22 o 
  -8   2  16        3.55       10.40     10.97 o 
  -7   2  16       43.23       35.23      8.46 o 
  -6   2  16       22.06       24.17      6.01 o 
  -5   2  16      379.75      351.54     14.53 o 
  -4   2  16       27.83       21.56      7.41 o 
  -3   2  16       71.15       80.50      7.59 o 
  -2   2  16      111.62      111.49      5.24 o 
  -1   2  16      465.90      493.74     16.38 o 
   0   2  16      131.54      114.50      7.45 o 
   1   2  16       17.41       20.78      4.54 o 
   2   2  16      268.75      271.54     15.12 o 
   3   2  16        8.42        6.54      5.34 o 
   4   2  16       56.07       45.27     13.50 o 
   5   2  16        3.39       -9.67      9.67 o 
   6   2  16        4.90        5.33     17.12 o 
  -9   3  16        5.36       -6.57      7.66 o 
  -8   3  16       61.09       64.56     12.57 o 
  -7   3  16        0.60       -2.52      5.54 o 
  -6   3  16      606.67      630.22     29.00 o 
  -5   3  16      121.20      110.39      9.97 o 
  -4   3  16     1039.53     1066.59     25.04 o 
  -3   3  16      890.06      944.45     28.03 o 
  -2   3  16      215.12      200.10      6.93 o 
  -1   3  16       77.22       72.34      4.04 o 
   0   3  16        0.00        3.34      3.26 o 
   1   3  16      144.50      124.53      8.51 o 
   2   3  16      436.59      399.72     18.74 o 
   3   3  16      618.86      569.30     28.31 o 
   4   3  16        9.63        5.90     11.85 o 
   5   3  16       19.52       28.92     12.88 o 
  -8   4  16        1.84       -7.66      7.66 o 
  -7   4  16       25.63       18.67     10.14 o 
  -6   4  16      184.43      185.06     10.14 o 
  -5   4  16      218.16      210.18     13.18 o 
  -4   4  16      614.12      533.14     35.70 o 
  -3   4  16      611.63      517.98     32.07 o 
  -2   4  16        4.26        8.17      9.83 o 
  -1   4  16      636.82      666.73     19.30 o 
   0   4  16      940.38      930.80     30.36 o 
   1   4  16      470.78      501.41     24.75 o 
   2   4  16       18.13       19.38      7.45 o 
   3   4  16        0.17        0.00      6.98 o 
   5   4  16       37.38       40.25     18.78 o 
  -6   5  16       45.24       42.47     17.33 o 
  -5   5  16       45.82       28.92     10.04 o 
  -4   5  16       38.61       54.11     16.04 o 
  -3   5  16        3.94       12.57     12.00 o 
  -2   5  16       16.17       19.40      8.64 o 
  -1   5  16      149.74      173.39      9.83 o 
   0   5  16      288.17      303.22     14.73 o 
   1   5  16        4.80        6.47      7.03 o 
   2   5  16       36.93       89.70     12.98 o 
   3   5  16        7.42        2.69     12.41 o 
   4   5  16       35.34       29.12     16.71 o 
  -7   6  16       20.32        2.22     13.45 o 
  -6   6  16        5.26        0.57      9.47 o 
  -5   6  16        0.28        4.45      8.85 o 
  -4   6  16        1.41       -4.40     12.05 o 
  -3   6  16       28.50       17.28     14.07 o 
  -2   6  16        4.13        9.62      8.02 o 
  -1   6  16       10.03       11.87      2.82 o 
   0   6  16       68.57       88.31     10.24 o 
   1   6  16      100.45       85.68     14.12 o 
  -7   7  16        2.93      -12.83     12.83 o 
  -6   7  16        2.62       -4.97     18.31 o 
  -5   7  16        4.79        2.17     10.97 o 
  -4   7  16       60.52       41.75     13.55 o 
  -3   7  16       77.22       49.87     12.88 o 
  -2   7  16       14.56      -11.17     11.69 o 
  -6   8  16       31.73       17.07     15.42 o 
  -5   8  16        5.33        8.17     19.09 o 
  -4   8  16       20.82       -3.21     17.79 o 
  -3   8  16       38.76       32.54     16.55 o 
   0  -9  17        4.12       24.05     21.31 o 
   1  -9  17        3.98      -13.14     13.14 o 
   2  -9  17        5.56      -15.93     17.59 o 
   3  -9  17        0.62       -3.88     11.02 o 
   4  -9  17       39.88       40.25     14.90 o 
   5  -9  17        2.28       -5.53     13.24 o 
  -2  -8  17        5.33       -7.60     11.95 o 
  -1  -8  17        2.36        9.26     15.78 o 
   0  -8  17        1.20        4.91     17.43 o 
   1  -8  17        6.49       16.40     15.88 o 
   2  -8  17       27.58       57.63     18.67 o 
   3  -8  17       15.62        2.22     11.02 o 
   4  -8  17      124.68      125.83     21.52 o 
   5  -8  17       21.45        3.88     18.26 o 
   6  -8  17       74.10       87.64     21.62 o 
  -3  -7  17       77.89       58.56     16.81 o 
  -2  -7  17       14.17       17.33     16.81 o 
  -1  -7  17      130.31       84.08     20.64 o 
   0  -7  17       26.77       22.81     12.52 o 
   1  -7  17       59.09       44.18     16.35 o 
   2  -7  17       39.52       36.73     11.54 o 
   3  -7  17        7.71        8.14      3.22 o 
   4  -7  17        1.12       -4.97      9.93 o 
   5  -7  17       42.46       52.71     13.35 o 
   6  -7  17       24.25       46.19     15.05 o 
   7  -7  17        2.69      -12.83     12.83 o 
  -3  -6  17       26.50       11.38     11.38 o 
  -2  -6  17       30.42       31.92     11.90 o 
  -1  -6  17      303.58      351.79     30.39 o 
   0  -6  17      106.53      104.15     15.73 o 
   1  -6  17      245.82      217.07     20.19 o 
   2  -6  17        3.01       -7.14      7.14 o 
   3  -6  17       42.92       52.46     10.50 o 
   4  -6  17      162.44      208.18     21.68 o 
   5  -6  17      139.14      171.06     22.30 o 
   6  -6  17       14.76      -11.17     15.62 o 
   7  -6  17       39.49       24.05     12.88 o 
   8  -6  17       20.59        7.29     15.67 o 
  -6  -5  17       28.70       14.17     17.43 o 
  -5  -5  17        3.96      -19.60     19.60 o 
  -4  -5  17       44.96       67.77     15.21 o 
  -3  -5  17       65.77       45.42     15.68 o 
  -2  -5  17       58.55       49.10     13.50 o 
  -1  -5  17      213.95      169.45     18.37 o 
   0  -5  17      126.58      129.64     11.92 o 
   1  -5  17       52.02       52.40     11.92 o 
   2  -5  17       25.64       15.74     18.03 o 
   3  -5  17      596.55      584.13     35.07 o 
   4  -5  17        3.49        7.24      8.90 o 
   5  -5  17        1.12        2.79      9.47 o 
   6  -5  17       44.91       62.60     18.99 o 
   7  -5  17       48.18       30.21     15.67 o 
   8  -5  17       18.72        8.95     18.42 o 
  -6  -4  17       49.53       40.45     21.88 o 
  -5  -4  17      100.47       91.52     18.57 o 
  -4  -4  17       40.47       13.04      9.78 o 
  -3  -4  17       24.18       29.69      9.73 o 
  -2  -4  17     1301.86     1328.43     62.81 o 
  -1  -4  17       56.23       44.13     11.85 o 
   0  -4  17        4.01        9.77      6.08 o 
   1  -4  17       51.64       40.24      3.97 o 
   2  -4  17        4.86        1.11      6.00 o 
   3  -4  17       61.50       58.41      8.48 o 
   4  -4  17       44.31       39.52      8.90 o 
   5  -4  17        2.15       -5.02      7.24 o 
   6  -4  17       49.63       55.72     16.19 o 
   7  -4  17      219.51      152.51     27.32 o 
   8  -4  17        5.73       -5.02     19.40 o 
  -7  -3  17      106.78       92.82     24.21 o 
  -6  -3  17        0.20       19.71     11.53 o 
  -5  -3  17        1.70       -8.74     10.40 o 
  -4  -3  17        5.32        4.35     11.43 o 
  -3  -3  17      551.39      610.78     26.67 o 
  -2  -3  17     1148.98     1138.19     41.97 o 
  -1  -3  17       25.31       34.15      6.16 o 
   0  -3  17      219.29      234.42     10.29 o 
   1  -3  17      654.00      662.15     26.06 o 
   2  -3  17       66.53       64.41      9.10 o 
   3  -3  17      232.17      206.64     14.00 o 
   4  -3  17      476.72      473.68     23.03 o 
   5  -3  17      107.39      125.51     11.72 o 
   6  -3  17        6.35        1.93      6.91 o 
   7  -3  17       93.79       93.33     17.69 o 
   8  -3  17        0.33       33.52     15.93 o 
  -8  -2  17       35.57       46.87     17.64 o 
  -7  -2  17      105.88      132.76     20.44 o 
  -5  -2  17        9.05       -8.22      8.22 o 
  -4  -2  17      348.76      365.79     27.26 o 
  -3  -2  17      603.35      650.97     21.09 o 
  -2  -2  17        2.59       -3.97      3.97 o 
  -1  -2  17      101.31      109.59      6.59 o 
   0  -2  17       59.60       60.85      5.98 o 
   1  -2  17       35.54       46.59     16.35 o 
   2  -2  17      124.36      141.81     11.29 o 
   3  -2  17       43.52       47.18     14.49 o 
   4  -2  17      346.28      357.61     22.86 o 
   5  -2  17      117.45      128.01     18.78 o 
   6  -2  17      645.95      620.23     48.80 o 
   7  -2  17       79.81      111.07     21.37 o 
   8  -2  17        7.79        1.09     17.95 o 
  -8  -1  17       77.17       66.22     17.12 o 
  -7  -1  17       18.50        5.53     10.50 o 
  -6  -1  17        2.70        4.97      8.28 o 
  -5  -1  17      270.57      281.87     13.81 o 
  -4  -1  17       89.65       72.52      6.82 o 
  -3  -1  17       81.08       75.05      8.88 o 
  -2  -1  17        3.27        7.39      3.19 o 
  -1  -1  17       86.14       67.50      7.90 o 
   0  -1  17       13.02       17.55      5.21 o 
   1  -1  17       62.90       61.69      4.52 o 
   2  -1  17       74.48       76.76      4.76 o 
   3  -1  17      115.66      136.18     11.61 o 
   4  -1  17        7.78       -1.87     10.16 o 
   5  -1  17      289.56      255.03     24.74 o 
   6  -1  17        7.55        6.00      9.78 o 
   7  -1  17        4.30      -17.33     17.33 o 
  -9   0  17       54.27       73.87     18.21 o 
  -8   0  17      246.41      252.24     32.60 o 
  -6   0  17       54.07       38.59     10.50 o 
  -5   0  17      289.64      264.01     16.51 o 
  -4   0  17        6.50        0.57      3.20 o 
  -3   0  17       27.56       17.16      4.22 o 
  -2   0  17        1.58        1.85      2.98 o 
  -1   0  17        1.91       -0.61      3.00 o 
   0   0  17        4.89        2.33      2.66 o 
   1   0  17       44.71       36.68      6.29 o 
   2   0  17      400.15      382.55     16.30 o 
   3   0  17       74.96       81.29      9.71 o 
   4   0  17        5.83       17.44     20.15 o 
   5   0  17       45.89       45.01     11.95 o 
   6   0  17       16.18       10.24     11.33 o 
   7   0  17        1.12       31.14     19.35 o 
  -9   1  17        0.04      -11.02     11.02 o 
  -8   1  17       30.31       28.61     15.42 o 
  -7   1  17       85.28       88.68     14.33 o 
  -6   1  17     1129.98     1238.21     46.88 o 
  -5   1  17       25.60       22.90      5.52 o 
  -4   1  17       72.88       74.67      5.95 o 
  -3   1  17        3.76        6.70      4.26 o 
  -2   1  17     2186.73     2410.48     55.99 o 
  -1   1  17       46.76       46.45      4.22 o 
   0   1  17      230.67      238.78     13.43 o 
   1   1  17      808.37      771.62     27.06 o 
   2   1  17        0.46        1.86      5.20 o 
   3   1  17       73.32       57.73      8.69 o 
   4   1  17       38.61       24.30      8.02 o 
   5   1  17        1.57       -7.55      8.64 o 
   6   1  17       41.02       46.61     13.97 o 
   7   1  17        1.27       10.14     16.55 o 
  -9   2  17       22.16       12.05     14.79 o 
  -8   2  17       62.02       27.42     11.54 o 
  -7   2  17        0.02       10.45      8.79 o 
  -6   2  17      429.37      423.22     21.84 o 
  -5   2  17      135.50      118.25     12.13 o 
  -4   2  17      526.89      532.79     24.95 o 
  -3   2  17      124.02      134.42      7.61 o 
  -2   2  17       23.72       25.74      3.09 o 
  -1   2  17      179.52      194.22      7.47 o 
   0   2  17      237.06      262.53     11.26 o 
   1   2  17        7.55        0.34      4.31 o 
   2   2  17      165.26      181.32     12.84 o 
   3   2  17      383.72      343.27     28.22 o 
   4   2  17      126.22      147.36     19.97 o 
   5   2  17       28.97       -9.10     13.92 o 
   6   2  17       58.23       92.86     22.45 o 
  -9   3  17        0.04      -10.91     10.91 o 
  -8   3  17       53.58       55.82     11.48 o 
  -7   3  17       74.79       78.23      7.78 o 
  -6   3  17       51.25       52.92      6.46 o 
  -5   3  17        4.99       -2.77      2.77 o 
  -4   3  17        0.63        9.89      3.59 o 
  -3   3  17      133.50      134.96      6.50 o 
  -2   3  17        7.69       10.38      2.24 o 
  -1   3  17       24.56       18.33      3.24 o 
   0   3  17      277.80      272.66     19.28 o 
   1   3  17      633.02      613.35     22.14 o 
   2   3  17        0.06        3.30      6.11 o 
   3   3  17        0.04       -0.52      9.16 o 
   4   3  17       44.98       56.28     12.88 o 
   5   3  17        1.42       -0.52      9.10 o 
  -8   4  17       15.10       16.97      8.22 o 
  -7   4  17        0.51       11.53      6.05 o 
  -6   4  17       43.63       34.82      4.30 o 
  -5   4  17      341.68      361.99      9.56 o 
  -4   4  17       41.02       25.56      9.98 o 
  -2   4  17       65.63       78.48     14.18 o 
  -1   4  17      396.97      380.71     16.75 o 
   0   4  17      301.46      289.96     12.52 o 
   1   4  17      746.31      694.65     30.58 o 
   2   4  17      145.54      137.79     16.20 o 
   3   4  17        0.23      -11.28     11.28 o 
   4   4  17       26.92        8.59     13.97 o 
  -6   5  17      184.14      177.60     24.01 o 
  -5   5  17      133.93      113.99     18.37 o 
  -4   5  17       58.75       76.15     12.16 o 
  -3   5  17      225.44      231.55     20.75 o 
  -2   5  17       18.47       19.97      9.16 o 
  -1   5  17      864.16      943.60     29.01 o 
   0   5  17       28.04       45.42      7.50 o 
   1   5  17        3.30        6.47      7.55 o 
   2   5  17       11.54       30.21     11.33 o 
   3   5  17       20.74       25.86     14.02 o 
  -7   6  17       35.39        7.81     13.97 o 
  -6   6  17        5.36       12.83     16.71 o 
  -5   6  17       56.27       51.94     15.47 o 
  -4   6  17        8.25       -2.17     13.14 o 
  -3   6  17       13.37       44.33     18.36 o 
  -2   6  17      161.50      138.94     20.85 o 
  -1   6  17       49.54       57.27      5.28 o 
   0   6  17        2.97       10.19      5.38 o 
   1   6  17        6.35        3.26      9.72 o 
   2   6  17       77.14       70.41     16.30 o 
  -7   7  17        1.01       10.03     21.78 o 
  -6   7  17       13.97       17.74     11.64 o 
  -5   7  17        2.83      -16.45     16.45 o 
  -4   7  17       34.87       52.61     14.64 o 
  -3   7  17       26.65       30.00     16.09 o 
  -2   7  17        1.71        8.48     11.17 o 
  -6   8  17        1.65       27.52     22.55 o 
  -5   8  17       91.98       79.52     26.13 o 
  -4   8  17       71.30       45.22     21.00 o 
  -3   8  17       92.12       37.35     15.99 o 
  -2   8  17       53.93       59.39     24.93 o 
   1  -9  18       28.37       34.50     20.85 o 
   2  -9  18       23.76        0.00     12.62 o 
   3  -9  18       39.24       30.26     19.81 o 
   4  -9  18        2.71       19.29     20.95 o 
  -2  -8  18        6.36      -18.98     18.98 o 
  -1  -8  18        3.57        2.74     16.86 o 
   0  -8  18       96.06      111.18     20.69 o 
   1  -8  18       17.19        2.17      9.83 o 
   2  -8  18        0.06      -15.88     15.88 o 
   3  -8  18        0.03       -6.62     14.33 o 
   4  -8  18      123.90       97.68     21.52 o 
   5  -8  18       88.11       90.23     19.92 o 
   6  -8  18      110.24      143.16     22.76 o 
  -3  -7  18       44.30       80.65     22.76 o 
  -2  -7  18        0.41       -7.03     15.72 o 
  -1  -7  18      106.08       99.23     20.59 o 
   0  -7  18        5.87       34.76     17.38 o 
   1  -7  18      263.63      216.14     28.41 o 
   2  -7  18      368.07      387.34     41.73 o 
   3  -7  18       44.28       56.75     15.98 o 
   4  -7  18       14.33       17.17     11.07 o 
   5  -7  18       28.85       22.19     16.66 o 
   6  -7  18       14.77        0.00     18.93 o 
   7  -7  18       29.72       15.62     20.12 o 
  -4  -6  18        4.64      -11.38     11.38 o 
  -3  -6  18        0.22       -5.38     14.07 o 
  -2  -6  18        1.79       -9.72      9.72 o 
  -1  -6  18        0.00       11.33     12.41 o 
   0  -6  18       30.34       39.57     13.55 o 
   1  -6  18       95.17       81.80     18.00 o 
   2  -6  18       76.40       73.75      5.13 o 
   3  -6  18       21.47       34.81     14.90 o 
   4  -6  18        5.51       -3.88      8.90 o 
   5  -6  18      151.18      150.47     21.21 o 
   6  -6  18      119.42      108.39     20.13 o 
   7  -6  18        0.00      -16.24     17.38 o 
  -5  -5  18       10.42       18.98     19.55 o 
  -4  -5  18        0.16      -10.81     10.81 o 
  -3  -5  18       36.01       49.14     16.76 o 
  -2  -5  18      134.22      139.03     19.97 o 
  -1  -5  18      634.23      655.39     37.46 o 
   0  -5  18       21.86       15.67     11.90 o 
   1  -5  18       66.40       86.71     13.09 o 
   2  -5  18       21.85       15.93     12.10 o 
   3  -5  18        0.19       -3.88      7.19 o 
   4  -5  18       38.06       30.06     12.78 o 
   5  -5  18       63.64       67.00     13.40 o 
   6  -5  18       73.77       94.47     19.56 o 
   7  -5  18       10.86       -1.14     12.31 o 
   8  -5  18       16.16       21.78     21.21 o 
  -6  -4  18        0.12      -13.66     13.66 o 
  -5  -4  18       35.27       41.90     15.26 o 
  -4  -4  18       51.03       61.20     14.64 o 
  -3  -4  18      424.56      442.21     29.93 o 
  -2  -4  18       10.84        9.61     10.50 o 
  -1  -4  18       20.99        8.63     16.79 o 
   0  -4  18       20.93       22.59      3.93 o 
   1  -4  18      814.74      822.28     45.00 o 
   2  -4  18      479.52      463.62     21.00 o 
   3  -4  18        0.03        7.24      8.21 o 
   4  -4  18     1204.23     1370.96     66.41 o 
   5  -4  18       26.95       25.66     11.69 o 
   6  -4  18        7.31       11.12     11.69 o 
   7  -4  18        4.09       -8.90     11.69 o 
   8  -4  18       24.41       37.14     16.09 o 
  -7  -3  18       12.91       42.26     23.07 o 
  -4  -3  18       18.47       38.54     13.04 o 
  -3  -3  18     1149.91     1301.68     61.69 o 
  -2  -3  18      185.00      182.17     13.37 o 
  -1  -3  18        0.87        2.01      3.67 o 
   0  -3  18       51.31       49.29      4.92 o 
   1  -3  18      216.76      236.22     13.94 o 
   2  -3  18      124.47      119.50     14.67 o 
   3  -3  18        6.93        1.84      6.35 o 
   4  -3  18       34.85       61.66     11.12 o 
   5  -3  18      307.78      286.62     26.76 o 
   6  -3  18       96.90      111.76      8.36 o 
   7  -3  18        0.35       18.21     12.67 o 
   8  -3  18        4.71      -14.85     21.41 o 
  -8  -2  18       16.71       28.66     17.64 o 
  -7  -2  18       11.09       17.07     13.19 o 
  -4  -2  18      147.24      177.33     24.48 o 
  -3  -2  18      270.14      268.07     14.94 o 
  -2  -2  18      124.58      136.05     10.32 o 
  -1  -2  18      242.40      229.65     11.59 o 
   0  -2  18      679.96      669.06     26.82 o 
   1  -2  18      311.44      323.84     16.37 o 
   2  -2  18       63.41       50.65      7.41 o 
   3  -2  18     1655.58     1652.66     41.09 o 
   4  -2  18        7.11        5.31      6.34 o 
   5  -2  18        8.28       -8.79      8.79 o 
   6  -2  18       81.24       42.27     13.76 o 
   7  -2  18      106.35       63.95     15.31 o 
  -8  -1  18      146.44      157.86     25.97 o 
  -7  -1  18       18.60       25.40     12.16 o 
  -6  -1  18       47.07       49.56     12.11 o 
  -5  -1  18      159.35      164.03     36.15 o 
  -4  -1  18       65.62       68.66      6.72 o 
  -3  -1  18       83.03       65.76      6.78 o 
  -2  -1  18       36.55       33.22      4.19 o 
  -1  -1  18      122.53      112.14      6.63 o 
   0  -1  18      288.84      300.80     14.46 o 
   1  -1  18       23.91       35.54      5.90 o 
   2  -1  18        3.17        3.84      3.25 o 
   3  -1  18     1108.35     1231.81     42.98 o 
   4  -1  18       45.47       24.25      8.84 o 
   5  -1  18      224.91      218.14     24.69 o 
   6  -1  18       21.40       17.38     14.12 o 
   7  -1  18        0.32        5.95     18.93 o 
  -8   0  18        0.55       -6.05     14.90 o 
  -7   0  18       39.87       33.11     11.02 o 
  -6   0  18       93.79       78.87      9.18 o 
  -5   0  18       43.85       27.95      5.86 o 
  -4   0  18        2.05        9.41      4.46 o 
  -3   0  18       12.89        6.00      6.62 o 
  -2   0  18      192.15      173.79     11.11 o 
  -1   0  18        0.04        3.86      2.91 o 
   0   0  18      114.96      118.09      8.68 o 
   1   0  18       70.20       63.83      5.24 o 
   2   0  18       76.91       75.96      7.57 o 
   3   0  18      242.86      252.94     28.60 o 
   4   0  18       64.64       51.85     17.36 o 
   5   0  18        3.23        1.09      8.12 o 
   6   0  18       10.12       28.04     12.93 o 
   7   0  18        0.03       -9.10     12.88 o 
  -9   1  18        0.02        1.09     17.07 o 
  -8   1  18       38.18       14.90     13.24 o 
  -7   1  18        0.78       19.29     11.59 o 
  -6   1  18      137.95      139.77     15.03 o 
  -5   1  18      341.77      336.83     15.65 o 
  -4   1  18        4.52        5.81      4.21 o 
  -3   1  18       52.93       62.15      5.47 o 
  -2   1  18      276.30      284.07     11.71 o 
  -1   1  18      120.80      121.75      6.55 o 
   0   1  18       97.52       82.64      5.27 o 
   1   1  18      255.33      208.69     26.74 o 
   2   1  18       12.26       26.99     20.59 o 
   3   1  18        8.11       17.65      7.90 o 
   4   1  18        1.74      -10.24     10.24 o 
   5   1  18       44.79       49.46     16.66 o 
   6   1  18        0.55       -9.10     11.22 o 
  -9   2  18        4.71        8.22     12.62 o 
  -8   2  18        5.73       -1.09      8.22 o 
  -7   2  18      137.54      128.63     14.85 o 
  -6   2  18      120.02      135.91     25.15 o 
  -5   2  18      111.28      112.25      7.51 o 
  -4   2  18      312.28      297.40     14.48 o 
  -3   2  18      472.86      455.97     16.60 o 
  -2   2  18     1471.22     1620.92     40.90 o 
  -1   2  18       16.01       11.14      3.55 o 
   0   2  18      537.03      502.37     16.59 o 
   1   2  18        2.71       13.69      6.16 o 
   2   2  18        4.69        6.42      5.57 o 
   3   2  18        0.02        0.16      7.27 o 
   4   2  18       19.94       12.88     11.79 o 
   5   2  18        0.83        0.52     13.91 o 
  -9   3  18       15.17        1.09     12.57 o 
  -8   3  18       34.64       19.71      9.83 o 
  -7   3  18        3.07       -2.17      6.57 o 
  -6   3  18      141.58      123.03     11.69 o 
  -5   3  18       50.19       28.50      4.94 o 
  -4   3  18      281.17      276.78      9.83 o 
  -3   3  18       92.97      101.27     11.20 o 
  -2   3  18      560.25      553.39     34.44 o 
  -1   3  18      124.64      126.60      6.20 o 
   0   3  18      159.62      158.20     14.36 o 
   1   3  18       81.34       85.66      8.69 o 
   2   3  18        0.36        5.13      6.51 o 
   3   3  18      376.44      350.69     32.46 o 
   4   3  18       33.92       52.45     14.48 o 
   5   3  18        0.79       13.86     16.55 o 
  -7   4  18        0.38        4.40      6.05 o 
  -6   4  18       82.90       66.08      8.10 o 
  -5   4  18       15.31       -1.66      7.81 o 
  -4   4  18      254.76      255.23     23.34 o 
  -3   4  18        0.07        2.22     11.59 o 
  -2   4  18       19.88       18.62      4.35 o 
  -1   4  18        3.05        3.45      6.62 o 
   0   4  18      346.36      346.67     21.48 o 
   1   4  18      260.13      237.36     20.99 o 
   2   4  18        1.12       -0.52      8.07 o 
   3   4  18       40.64       27.37     12.36 o 
   4   4  18      138.27      123.66     20.44 o 
  -6   5  18       14.05        6.67     10.60 o 
  -5   5  18       15.17       20.54     11.64 o 
  -4   5  18      255.57      263.71     26.50 o 
  -3   5  18      287.31      299.29     24.07 o 
  -2   5  18      640.12      596.91     35.75 o 
  -1   5  18      101.88      130.97     11.38 o 
   0   5  18      132.31      134.83      8.82 o 
   1   5  18        8.69       26.79      9.10 o 
   2   5  18      132.76      135.04     18.89 o 
   3   5  18       15.32       22.04     13.97 o 
  -7   6  18       66.30       86.65     22.92 o 
  -6   6  18        7.15       -6.10     16.71 o 
  -5   6  18       48.90       19.86     12.73 o 
  -4   6  18       22.15       34.45     11.48 o 
  -3   6  18        5.83       -2.17     15.16 o 
  -2   6  18       14.53       34.19     12.31 o 
   0   6  18       37.94       39.94      8.02 o 
   1   6  18       29.75       23.69     10.76 o 
   2   6  18      382.79      462.94     40.43 o 
  -7   7  18        1.16      -20.64     20.64 o 
  -6   7  18       28.96       27.11     19.35 o 
  -5   7  18      128.16      166.65     24.68 o 
  -4   7  18       42.01       43.92     15.21 o 
  -3   7  18       11.65       -5.90     11.79 o 
  -2   7  18        6.99       -4.76     12.78 o 
  -5   8  18      116.14      120.29     22.87 o 
  -4   8  18        5.52        2.69     14.02 o 
  -3   8  18        1.36        9.05     12.83 o 
   2  -9  19        3.45      -18.67     18.67 o 
   3  -9  19       54.54        4.40     19.81 o 
   4  -9  19       16.38        7.19     18.73 o 
  -1  -8  19      148.35      186.94     27.73 o 
   0  -8  19       16.11       35.43     17.43 o 
   1  -8  19       15.86       22.97     17.48 o 
   2  -8  19       11.36      -10.40     10.40 o 
   3  -8  19       17.98       41.80     17.07 o 
   4  -8  19        2.32        6.62     16.55 o 
   5  -8  19        7.64       12.72     13.29 o 
   6  -8  19        0.06       21.10     14.43 o 
  -3  -7  19       78.61        1.09     19.45 o 
  -2  -7  19       55.88       14.59     13.50 o 
  -1  -7  19       75.91       87.22     17.33 o 
   0  -7  19       47.37       35.33     14.12 o 
   1  -7  19       14.79       45.83     15.26 o 
   2  -7  19       67.16       64.67     17.02 o 
   3  -7  19       19.94        6.05     15.42 o 
   4  -7  19       23.28       29.33     15.52 o 
   5  -7  19      213.37      207.26     28.36 o 
   6  -7  19       66.93       94.21     18.99 o 
   7  -7  19        2.99        2.79     14.54 o 
  -4  -6  19        3.03      -16.24     16.24 o 
  -3  -6  19       35.33       25.92     16.71 o 
  -2  -6  19        0.21      -14.02     14.02 o 
  -1  -6  19        8.13        8.12      9.72 o 
   0  -6  19       17.76       16.24     10.86 o 
   1  -6  19       15.94       -2.17     12.52 o 
   2  -6  19      183.99      186.09     22.51 o 
   3  -6  19      139.91      157.97     22.09 o 
   4  -6  19       17.34      -13.86     13.86 o 
   5  -6  19      268.00      299.98     33.54 o 
   6  -6  19        9.99        2.22     14.54 o 
   7  -6  19        2.99        2.79     17.38 o 
  -5  -5  19       45.91       28.71     22.76 o 
  -4  -5  19       10.11        2.17     11.33 o 
  -3  -5  19        3.50        0.00     10.24 o 
  -2  -5  19      248.20      237.46     22.15 o 
  -1  -5  19      658.61      606.49     39.01 o 
   0  -5  19       34.19       39.52     12.47 o 
   1  -5  19       10.54        3.23      3.04 o 
   2  -5  19       47.58       46.20     12.11 o 
   3  -5  19        5.63       -5.53     19.40 o 
   4  -5  19      156.37      174.74     19.51 o 
   5  -5  19        4.09        5.59     11.74 o 
   6  -5  19      224.04      271.75     35.29 o 
   7  -5  19       65.42       75.48     21.26 o 
  -6  -4  19       19.86       19.61     15.26 o 
  -4  -4  19       20.70       18.36     10.81 o 
  -3  -4  19       62.64       63.01     12.93 o 
  -2  -4  19      177.29      182.73     18.32 o 
  -1  -4  19       19.22       15.93      9.42 o 
   0  -4  19       31.05       33.03      4.66 o 
   1  -4  19       66.04       56.21      9.04 o 
   2  -4  19      504.06      552.44     37.16 o 
   3  -4  19     1650.98     1692.22     80.10 o 
   4  -4  19      108.19       96.86     15.06 o 
   5  -4  19       96.68      108.70     17.28 o 
   6  -4  19       36.35       12.83     11.12 o 
   7  -4  19        2.27       -1.14     11.12 o 
  -7  -3  19        8.63      -14.79     14.79 o 
  -6  -3  19        2.06       -4.91     17.48 o 
  -4  -3  19      126.24      140.89     19.56 o 
  -3  -3  19        3.77        9.43      6.11 o 
  -2  -3  19      372.83      370.86     15.95 o 
  -1  -3  19       28.00       22.87      4.81 o 
   0  -3  19      641.66      634.02     21.67 o 
   1  -3  19      719.40      769.42     31.65 o 
   2  -3  19       16.79       17.65     13.24 o 
   3  -3  19      129.77      132.78     13.25 o 
   4  -3  19      197.71      159.34     19.46 o 
   5  -3  19       29.92       34.97     16.09 o 
   6  -3  19       44.58       45.37     13.29 o 
   7  -3  19      116.89      139.02     27.06 o 
  -7  -2  19       24.10       23.12     13.76 o 
  -6  -2  19       78.62      115.27     22.50 o 
  -4  -2  19     1053.58     1125.85     35.14 o 
  -3  -2  19      314.63      278.74     24.05 o 
  -2  -2  19        2.68        6.51      5.46 o 
  -1  -2  19        0.18        3.34      3.58 o 
   0  -2  19       83.65       88.72      9.38 o 
   1  -2  19       52.28       37.49      7.81 o 
   2  -2  19      139.16      120.30     10.57 o 
   3  -2  19       19.50       26.55     12.73 o 
   5  -2  19       83.96       62.24     15.99 o 
   6  -2  19       21.47       31.30     17.02 o 
   7  -2  19        0.72       -5.48     17.48 o 
  -8  -1  19        0.04       13.81     17.12 o 
  -7  -1  19       43.19       16.55     11.02 o 
  -6  -1  19       10.43       17.07      9.93 o 
  -5  -1  19       99.60       79.12     12.25 o 
  -4  -1  19      122.16      134.48      9.04 o 
  -3  -1  19      347.96      392.39     37.07 o 
  -2  -1  19      476.11      461.01     16.59 o 
  -1  -1  19      529.34      489.58     20.24 o 
   0  -1  19        3.53        5.62      5.53 o 
   1  -1  19      156.90      178.27      8.41 o 
   2  -1  19     2185.60     2132.12     54.41 o 
   3  -1  19       47.25       47.24     32.38 o 
   4  -1  19       61.44       21.94     12.62 o 
   5  -1  19       12.52       23.48     11.48 o 
   6  -1  19        3.63       -8.69     15.21 o 
   7  -1  19       28.07        3.78     11.90 o 
  -8   0  19       24.88       12.73     16.04 o 
  -6   0  19       41.89       27.57      9.36 o 
  -5   0  19       55.20       55.34     13.92 o 
  -4   0  19       96.22      102.25      7.61 o 
  -3   0  19      151.99      166.86     15.47 o 
  -2   0  19       67.72       81.66      9.80 o 
  -1   0  19       35.99       32.03      4.42 o 
   0   0  19        9.34        4.54      3.77 o 
   1   0  19      467.04      458.43     17.77 o 
   2   0  19     1223.39     1278.98     48.14 o 
   3   0  19       96.19       89.94     10.97 o 
   4   0  19       28.08       33.68      9.78 o 
   5   0  19       42.85       22.71     10.81 o 
   6   0  19       61.66       58.10     16.14 o 
   7   0  19       58.72       96.84     19.35 o 
  -8   1  19        4.56       -4.40      9.36 o 
  -7   1  19        0.55       13.24     11.59 o 
  -6   1  19       12.36       -0.73     11.85 o 
  -5   1  19      523.68      541.38     40.67 o 
  -4   1  19        7.64       18.99     10.70 o 
  -3   1  19       55.62       38.58      7.53 o 
  -2   1  19      327.50      329.51     11.81 o 
  -1   1  19       47.96       35.27      6.81 o 
   0   1  19        0.13        1.95      3.24 o 
   1   1  19       21.41       12.02      4.10 o 
   2   1  19        7.70       11.90      5.95 o 
   3   1  19      166.28      144.46     32.81 o 
   4   1  19       91.93       97.01     14.07 o 
   5   1  19       10.29       28.45     14.48 o 
   6   1  19       24.08       30.42     13.92 o 
  -9   2  19       71.10       76.26     15.36 o 
  -8   2  19       24.50        6.05      8.79 o 
  -7   2  19        0.11       -9.36      9.36 o 
  -6   2  19       51.55       49.24      7.57 o 
  -5   2  19       17.14       21.23      4.85 o 
  -4   2  19        3.34        0.12      5.22 o 
  -3   2  19        1.89        9.14      3.32 o 
  -2   2  19        3.93        1.62      2.59 o 
  -1   2  19      134.33      138.05     10.03 o 
   0   2  19       32.58       29.40      4.71 o 
   1   2  19      442.21      426.63     20.55 o 
   2   2  19        0.02       -2.08     15.85 o 
   3   2  19       14.96        8.42      5.99 o 
   4   2  19       26.15       17.12     13.40 o 
   5   2  19       13.15       12.83     15.98 o 
  -8   3  19       64.65       75.06     14.23 o 
  -7   3  19       84.54       91.06     12.05 o 
  -6   3  19        0.49       -4.33      4.65 o 
  -5   3  19       48.16       48.46      4.70 o 
  -4   3  19      247.60      243.95      9.36 o 
  -3   3  19      130.15      128.65     15.19 o 
  -2   3  19        0.07        2.22      4.34 o 
  -1   3  19        0.03        8.99      3.46 o 
   0   3  19        5.92        4.88      4.20 o 
   1   3  19       55.45       55.81     13.94 o 
   2   3  19       25.23       26.80     10.71 o 
   3   3  19       61.39       56.23     14.49 o 
   4   3  19       46.29       34.71     11.74 o 
   5   3  19        6.41        2.64     15.98 o 
  -6   4  19       14.98       13.19      3.83 o 
  -5   4  19      114.86      100.07     17.80 o 
  -4   4  19        4.34       11.07      8.85 o 
  -3   4  19      107.76      129.40     17.64 o 
  -2   4  19      156.92      171.35     11.92 o 
  -1   4  19      157.57      153.30      7.75 o 
   0   4  19      257.40      276.70     14.07 o 
   1   4  19      253.63      225.68     15.81 o 
   2   4  19       13.96       19.81     10.19 o 
   3   4  19      278.21      314.83     29.19 o 
   4   4  19        1.50       35.23     17.12 o 
  -6   5  19       33.15       11.69     15.57 o 
  -5   5  19       13.03       12.21     14.43 o 
  -4   5  19        0.37       13.24     14.33 o 
  -3   5  19        3.20       -4.35     12.00 o 
  -2   5  19        0.45       -4.29     12.93 o 
  -1   5  19       79.44       90.71     10.43 o 
   0   5  19      145.31      173.29     13.87 o 
   1   5  19        4.90        4.29      7.50 o 
  -7   6  19       27.18       19.55     18.98 o 
  -6   6  19        8.50       11.69     12.78 o 
  -5   6  19       26.12      -17.64     17.64 o 
  -4   6  19       14.45       24.57     12.00 o 
  -3   6  19      163.82      191.46     24.89 o 
  -2   6  19       90.62       95.25     21.42 o 
  -7   7  19        0.50        7.24     16.14 o 
  -6   7  19        1.29        5.53     13.81 o 
  -5   7  19       12.04      -21.36     21.36 o 
  -4   7  19        2.36      -10.29     19.50 o 
  -2   7  19        6.57        0.00     13.29 o 
  -1  -8  20        4.30        4.86     17.90 o 
   0  -8  20       13.69        6.52     12.52 o 
   1  -8  20        1.59       12.57     17.48 o 
   2  -8  20       11.42        9.88     11.54 o 
   3  -8  20       25.23       25.30     18.16 o 
   4  -8  20       72.83      101.55     24.83 o 
   5  -8  20       14.98       16.04     20.48 o 
  -3  -7  20       18.81       16.19     14.59 o 
  -2  -7  20       24.05       27.00     17.28 o 
  -1  -7  20       16.99       38.43     17.85 o 
   0  -7  20        2.14      -12.47     14.12 o 
   1  -7  20        7.53       19.09     15.26 o 
   2  -7  20       64.19       32.90     17.02 o 
   3  -7  20       41.38       48.47     14.90 o 
   4  -7  20        0.64       -8.85     11.64 o 
   5  -7  20       54.09       48.89     21.11 o 
   6  -7  20        5.99       -8.90     13.40 o 
  -4  -6  20        4.59       -4.86     17.28 o 
  -3  -6  20        1.64       -6.98     10.24 o 
  -2  -6  20      105.92       92.71     19.40 o 
  -1  -6  20        4.63       12.41     14.02 o 
   0  -6  20        6.57       -1.60      8.69 o 
   1  -6  20       71.11       68.13     13.61 o 
   2  -6  20       42.43       22.50     10.45 o 
   3  -6  20       47.26       35.90     10.50 o 
   4  -6  20        0.06       -5.53      9.98 o 
   5  -6  20       32.12       17.85     16.71 o 
   6  -6  20       20.92       28.50     14.54 o 
   7  -6  20        8.53       -8.38     19.60 o 
  -5  -5  20       69.48       77.91     20.59 o 
  -4  -5  20       74.44       57.22     19.45 o 
  -3  -5  20       31.02       34.45     11.85 o 
  -2  -5  20       20.28       -1.09     12.93 o 
  -1  -5  20       96.55       96.44     16.19 o 
   0  -5  20        0.59       10.81      8.12 o 
   1  -5  20        1.57        3.07      7.14 o 
   2  -5  20        3.32       10.97     11.54 o 
   3  -5  20      497.29      510.89     33.35 o 
   4  -5  20        5.03       -1.66      9.47 o 
   5  -5  20       51.64       57.47     13.40 o 
   6  -5  20        1.93      -17.33     17.33 o 
   7  -5  20        0.02       11.17     20.69 o 
  -4  -4  20       68.32       45.94     15.68 o 
  -3  -4  20      208.20      213.17     22.15 o 
  -2  -4  20       47.10       58.51     11.79 o 
  -1  -4  20        2.80        6.31      4.85 o 
   0  -4  20       72.39       64.25      6.91 o 
   1  -4  20      527.69      565.79     32.84 o 
   2  -4  20        0.67       -3.83     11.53 o 
   3  -4  20        1.28       -6.10     11.07 o 
   4  -4  20      132.03      130.75     17.80 o 
   5  -4  20        5.70       -1.66     10.04 o 
   6  -4  20        3.47       35.07     18.93 o 
   7  -4  20        5.96       19.45     18.88 o 
  -7  -3  20        0.12       13.71     16.97 o 
  -6  -3  20        8.71      -11.48     14.22 o 
  -4  -3  20        0.12        8.64     11.90 o 
  -3  -3  20      148.82      149.86     16.66 o 
  -2  -3  20        0.00        4.05      4.28 o 
  -1  -3  20       58.90       49.38      5.84 o 
   0  -3  20       94.52       80.35     11.16 o 
   1  -3  20     1929.60     1971.67     85.36 o 
   2  -3  20      980.46      961.39     36.84 o 
   3  -3  20       23.71       22.30      7.98 o 
   4  -3  20      291.59      288.58     27.28 o 
   5  -3  20      112.02      114.19     16.66 o 
   6  -3  20        1.21       -7.76     16.60 o 
   7  -3  20        0.11       20.38     19.29 o 
  -7  -2  20       21.76       -2.74     18.67 o 
  -6  -2  20        9.36       10.40     15.88 o 
  -5  -2  20        0.14        2.74      8.17 o 
  -4  -2  20      195.95      217.53     12.90 o 
  -3  -2  20        1.16        6.23      6.00 o 
  -2  -2  20        3.31        6.59      5.05 o 
  -1  -2  20      326.37      268.43     19.56 o 
   0  -2  20      189.19      167.84     11.98 o 
   1  -2  20        1.17       12.22      6.33 o 
   2  -2  20        3.61        0.71      5.74 o 
   3  -2  20        0.43        5.65     15.96 o 
   4  -2  20       37.21       53.49     15.47 o 
   5  -2  20       28.34       -1.66     10.45 o 
   6  -2  20       52.60       65.75     16.45 o 
   7  -2  20        4.52        4.35     13.66 o 
  -8  -1  20       15.41        1.09     17.64 o 
  -7  -1  20        3.07       10.50     15.47 o 
  -5  -1  20      125.34      136.16     25.43 o 
  -4  -1  20      371.41      399.06     16.84 o 
  -3  -1  20      287.97      297.79     19.44 o 
  -2  -1  20        0.19       -4.54      6.26 o 
  -1  -1  20        9.22        4.95      4.79 o 
   0  -1  20       49.98       49.73     10.81 o 
   1  -1  20      147.99      149.81      7.96 o 
   2  -1  20        2.56        4.17      3.96 o 
   3  -1  20      597.40      599.23     21.26 o 
   4  -1  20       60.80       74.96     15.88 o 
   5  -1  20        0.02      -10.35     12.52 o 
   6  -1  20        0.00       20.59     13.03 o 
   7  -1  20        5.10      -10.24     18.36 o 
  -8   0  20       15.70       37.04     17.12 o 
  -7   0  20        1.43        8.85     13.24 o 
  -6   0  20       74.01       69.53     12.68 o 
  -5   0  20       15.79        8.56     15.16 o 
  -4   0  20     1340.23     1605.20     77.27 o 
  -3   0  20       68.59       60.86      7.41 o 
  -2   0  20       47.86       58.77      7.17 o 
  -1   0  20      310.20      294.97     12.28 o 
   0   0  20       87.44       81.55      6.13 o 
   1   0  20      306.81      300.78     12.76 o 
   2   0  20      245.05      224.27     10.44 o 
   3   0  20       19.22       24.47     10.35 o 
   4   0  20        4.96       -5.95      7.60 o 
   6   0  20        8.44        4.29     12.88 o 
  -8   1  20        8.49       -4.97      8.85 o 
  -7   1  20       48.49       48.58     12.73 o 
  -6   1  20       43.99       47.49     12.16 o 
  -5   1  20      358.06      343.31     14.69 o 
  -4   1  20      155.90      172.17     11.44 o 
  -3   1  20      129.04      106.53      8.31 o 
  -2   1  20      120.54      115.89      6.70 o 
  -1   1  20       34.23       33.52      4.51 o 
   0   1  20        1.79       -1.46      3.45 o 
   1   1  20       54.87       67.72      6.42 o 
   2   1  20      636.11      671.52     37.10 o 
   3   1  20       39.94       29.30     14.43 o 
   4   1  20       62.62       57.01     11.85 o 
   5   1  20        0.00        4.29     13.91 o 
   6   1  20       10.97       -5.85     12.26 o 
  -8   2  20        2.83        4.97     12.10 o 
  -7   2  20        3.32        0.00     10.45 o 
  -6   2  20       47.25       55.17     13.58 o 
  -5   2  20       92.71       78.58     14.36 o 
  -4   2  20        1.10        0.68      4.45 o 
  -3   2  20        1.36       -3.05      3.05 o 
  -2   2  20       23.61       24.20      4.25 o 
  -1   2  20      277.22      278.00     21.12 o 
   0   2  20        8.11       11.14      3.58 o 
   1   2  20      101.01      114.35     10.41 o 
   2   2  20      101.23       77.47      9.99 o 
   3   2  20       59.07       60.63     13.97 o 
   4   2  20       70.32       83.96     14.49 o 
   5   2  20        0.13       -1.60     11.17 o 
  -8   3  20       13.11        9.31      9.88 o 
  -7   3  20       17.44       -7.14      8.22 o 
  -6   3  20       38.50       28.04      6.05 o 
  -5   3  20      365.91      388.04     16.56 o 
  -4   3  20      188.05      174.86     10.41 o 
  -3   3  20        1.87       -1.84      4.08 o 
  -2   3  20      175.27      170.42      8.06 o 
  -1   3  20       11.81       12.83      3.09 o 
   0   3  20      758.84      734.81     31.70 o 
   1   3  20      108.06       79.47     13.71 o 
   2   3  20       22.07       33.16     11.79 o 
   3   3  20       56.78       84.43     17.64 o 
   4   3  20        0.10      -12.26     12.26 o 
  -5   4  20        0.12       -1.66      9.41 o 
  -4   4  20       43.50       55.35     11.64 o 
  -3   4  20       83.16       66.59     13.76 o 
  -2   4  20        7.08        5.25      2.03 o 
  -1   4  20     1292.21     1314.61     36.77 o 
   0   4  20      500.18      495.74     28.79 o 
   1   4  20       61.65       52.21      9.91 o 
   2   4  20       59.93       44.34     11.23 o 
   3   4  20       64.61       71.03     16.61 o 
  -6   5  20       92.37       97.37     21.68 o 
  -5   5  20        1.15       14.38     11.64 o 
  -4   5  20       12.60       16.50      9.36 o 
  -3   5  20      222.92      228.75     24.58 o 
  -1   5  20      186.77      177.81     11.59 o 
   0   5  20       27.83       27.99      6.88 o 
   1   5  20       59.09       63.94     12.26 o 
   2   5  20       11.55       20.33     11.22 o 
  -7   6  20        9.64       -3.36     13.40 o 
  -6   6  20        2.08      -15.52     19.97 o 
  -5   6  20       56.84       64.51     16.55 o 
  -4   6  20       13.61        4.35     11.48 o 
  -3   6  20      130.20      117.35     23.28 o 
  -2   6  20      225.88      228.69     26.29 o 
  -1   6  20        0.85        5.33     11.17 o 
  -6   7  20       21.11        8.85     22.09 o 
  -5   7  20      143.46      201.48     30.11 o 
  -4   7  20      148.18      168.06     26.60 o 
  -2   7  20      207.81      281.15     29.39 o 
   0  -8  21        4.99       17.43     18.52 o 
   1  -8  21        0.84       10.91     13.66 o 
   2  -8  21       33.37       18.62     18.11 o 
   3  -8  21        4.55      -16.50     16.50 o 
   4  -8  21       28.47       24.83     14.33 o 
   5  -8  21       40.85        1.09     20.49 o 
  -2  -7  21       30.14       36.73     17.85 o 
  -1  -7  21        0.62       22.71     13.55 o 
   0  -7  21       96.25       90.69     16.30 o 
   1  -7  21       42.65       43.09     15.26 o 
   2  -7  21       12.43        0.57     14.79 o 
   3  -7  21        9.52       13.24     12.67 o 
   4  -7  21        4.59      -11.07     11.07 o 
   5  -7  21       40.20       16.14     13.35 o 
   6  -7  21        9.41       20.07     22.86 o 
  -4  -6  21       93.44      124.53     21.68 o 
  -3  -6  21        4.01       23.69     17.22 o 
  -2  -6  21        5.28       17.79     12.93 o 
  -1  -6  21      172.57      147.37     22.66 o 
   0  -6  21       31.35        9.78     14.07 o 
   1  -6  21      171.36      153.22     21.27 o 
   2  -6  21       21.27       13.71     11.54 o 
   3  -6  21       36.24       57.42     17.69 o 
   4  -6  21       26.87       38.28     17.23 o 
   5  -6  21      107.39      109.27     17.85 o 
   6  -6  21        5.18      -13.40     13.40 o 
  -4  -5  21        1.88        3.78     16.71 o 
  -3  -5  21       30.22       12.36     14.54 o 
  -2  -5  21      473.23      526.67     42.15 o 
  -1  -5  21        0.55       -9.67      9.67 o 
   0  -5  21       14.01       14.11      4.90 o 
   1  -5  21        8.94       18.24      2.71 o 
   2  -5  21        0.85      -11.53     11.53 o 
   3  -5  21       85.62       86.30     16.04 o 
   4  -5  21      424.60      471.37     39.04 o 
   5  -5  21       20.39       41.85     17.85 o 
   6  -5  21       10.11       -1.66     17.33 o 
   7  -5  21       45.93       83.29     25.14 o 
  -6  -4  21        0.08       18.47     21.72 o 
  -4  -4  21       29.16       36.16     15.67 o 
  -3  -4  21      217.29      227.45     24.84 o 
  -2  -4  21        0.04       -2.35      5.26 o 
  -1  -4  21      122.74      121.82     20.28 o 
   0  -4  21      217.18      213.88     16.74 o 
   1  -4  21      346.52      306.70     24.59 o 
   2  -4  21      216.82      251.53     20.39 o 
   3  -4  21      400.58      438.91     30.55 o 
   4  -4  21       11.15       12.21      9.98 o 
   5  -4  21        0.94       33.93     17.28 o 
   6  -4  21        2.95       15.05     18.93 o 
   7  -4  21        0.64      -11.12     20.54 o 
  -6  -3  21       53.39       34.92     20.74 o 
  -5  -3  21       19.96       28.24     12.52 o 
  -4  -3  21      260.87      251.13     33.95 o 
  -3  -3  21       64.39       51.37     21.91 o 
  -2  -3  21       90.79       84.02      8.00 o 
  -1  -3  21        0.18        4.14      4.01 o 
   0  -3  21      172.67      123.28     10.34 o 
   1  -3  21      234.63      224.11     14.12 o 
   2  -3  21       26.57       14.68      7.74 o 
   3  -3  21      196.84      207.99     24.89 o 
   4  -3  21      332.98      374.74     30.08 o 
   5  -3  21       15.01       19.92     16.04 o 
   6  -3  21       11.41        0.00     12.16 o 
   7  -3  21        0.11       -8.28     19.29 o 
  -7  -2  21        4.38      -18.67     18.67 o 
  -6  -2  21        2.06       -6.57     14.79 o 
  -5  -2  21        1.85       -6.00     12.00 o 
  -4  -2  21      192.57      210.06     16.37 o 
  -3  -2  21       34.38       37.18      7.10 o 
  -2  -2  21      477.25      480.95     18.62 o 
  -1  -2  21       82.57       60.52      6.33 o 
   0  -2  21      381.59      382.57     21.06 o 
   1  -2  21      438.62      387.41     23.46 o 
   2  -2  21       52.37       57.12     15.60 o 
   3  -2  21     1094.29     1154.60     69.40 o 
   4  -2  21      240.53      248.88     11.01 o 
   5  -2  21       66.68       79.15     17.59 o 
   6  -2  21       27.98       42.16     20.28 o 
   7  -2  21        0.44       29.95     20.69 o 
  -7  -1  21       28.28       14.33     17.12 o 
  -6  -1  21        0.16       22.55     14.85 o 
  -5  -1  21      105.64      121.60     25.17 o 
  -4  -1  21      323.98      317.77     25.90 o 
  -3  -1  21      302.88      309.40     20.41 o 
  -2  -1  21        5.58        1.49      3.95 o 
  -1  -1  21       65.60       59.00      7.50 o 
   0  -1  21       34.20       45.58      8.07 o 
   1  -1  21       20.52       20.38      4.49 o 
   2  -1  21      312.34      266.67     26.61 o 
   3  -1  21      412.92      384.10     21.39 o 
   4  -1  21       14.30       21.83      9.83 o 
   5  -1  21        7.43       23.38     14.69 o 
   6  -1  21       34.82       40.61     15.16 o 
  -8   0  21       20.17       26.54     13.81 o 
  -7   0  21        7.88       18.78     14.38 o 
  -6   0  21       33.90       33.68      9.36 o 
  -5   0  21     1109.93     1157.58     85.99 o 
  -4   0  21       50.35       47.50      9.04 o 
  -3   0  21       48.24       39.83      5.39 o 
  -2   0  21        0.82        4.78      3.51 o 
  -1   0  21       33.05       30.25      6.00 o 
   0   0  21      120.35      122.30     11.90 o 
   1   0  21       45.55       62.79      6.69 o 
   2   0  21       34.53       28.15      4.95 o 
   3   0  21        0.69        9.86      7.92 o 
   4   0  21        9.99       16.76      9.72 o 
   5   0  21       32.97       26.43     15.62 o 
   6   0  21       27.14       63.26     21.47 o 
  -8   1  21       40.56       40.30     17.12 o 
  -7   1  21       15.53       17.12     11.59 o 
  -6   1  21        5.13       23.74     10.50 o 
  -5   1  21      357.44      388.41     17.25 o 
  -4   1  21       73.02       69.53     13.09 o 
  -3   1  21      144.64      151.81     10.85 o 
  -2   1  21        7.93       12.41      3.81 o 
  -1   1  21      131.88      137.18      9.56 o 
   0   1  21       61.79       64.89     10.12 o 
   1   1  21       92.43      101.30      7.71 o 
   2   1  21        8.89       14.39     12.93 o 
   3   1  21       65.54       62.49     14.02 o 
   4   1  21       15.88       46.19     16.14 o 
   5   1  21       54.17       78.58     20.90 o 
  -8   2  21        5.20       17.59     13.19 o 
  -7   2  21       18.66        5.53     10.45 o 
  -6   2  21        9.69        5.10      6.31 o 
  -5   2  21        2.15        5.53      7.76 o 
  -4   2  21       76.61       71.70      9.52 o 
  -3   2  21      304.38      304.47     11.93 o 
  -2   2  21       10.02       13.41      4.78 o 
  -1   2  21      108.04      115.90      7.18 o 
   0   2  21      146.86      149.16     12.91 o 
   1   2  21      629.49      631.58     36.16 o 
   2   2  21      179.66      172.90     17.98 o 
   3   2  21        1.41       -1.09     11.22 o 
   4   2  21        2.12      -12.26     12.26 o 
   5   2  21       31.32       44.13     14.90 o 
  -7   3  21       79.84       68.65     11.54 o 
  -6   3  21        0.96        4.40      5.48 o 
  -5   3  21        6.14        2.78      4.32 o 
  -4   3  21        4.95        5.79      3.39 o 
  -3   3  21        1.68        4.58      3.29 o 
  -2   3  21        3.32       -0.56      3.06 o 
  -1   3  21       10.93        9.89      6.39 o 
   0   3  21      249.39      247.32     11.21 o 
   1   3  21       44.81       52.28      8.07 o 
   2   3  21        4.67       10.66      9.05 o 
   3   3  21        7.63       20.28      9.05 o 
   4   3  21       95.14      107.46     19.76 o 
  -5   4  21       25.04       25.50     16.61 o 
  -4   4  21       14.15       19.92     14.38 o 
  -3   4  21        8.80       15.93     13.19 o 
  -2   4  21       10.78        4.20      3.72 o 
  -1   4  21      145.56      127.94      9.26 o 
   0   4  21       70.76       71.53     22.48 o 
   1   4  21       21.22       18.05      7.97 o 
   2   4  21       11.80       17.07     10.14 o 
   3   4  21       17.03       11.17     10.14 o 
  -6   5  21       71.33       72.22     17.80 o 
  -5   5  21       11.65       22.14     16.60 o 
  -4   5  21        6.72        2.74     11.02 o 
  -3   5  21       75.04       90.02     17.49 o 
  -2   5  21      414.48      387.63     34.12 o 
  -1   5  21       62.68       66.98     25.74 o 
   0   5  21        2.80        0.52      5.79 o 
   2   5  21        1.70      -10.66     10.66 o 
  -7   6  21       45.64       35.07     17.80 o 
  -6   6  21       22.52       11.07     14.43 o 
  -5   6  21        8.77       29.17     15.98 o 
  -4   6  21        2.84       17.48     18.57 o 
  -3   6  21       33.18       41.13     17.33 o 
  -2   6  21       26.19        2.12     12.31 o 
  -1   6  21       51.56      114.79     21.26 o 
  -5   7  21       71.24       38.85     16.40 o 
  -4   7  21       42.29       81.84     23.85 o 
  -3   7  21      166.81      145.50     22.56 o 
  -2   7  21        3.26        5.85     18.62 o 
   0  -8  22        0.01      -11.43     11.43 o 
   1  -8  22        9.57       -8.74     13.09 o 
   2  -8  22        5.64        8.22     19.19 o 
   3  -8  22        9.00       26.95     18.16 o 
   4  -8  22        8.77       18.78     13.81 o 
  -2  -7  22        4.18       -5.95     13.50 o 
  -1  -7  22        5.27       -2.69     18.41 o 
   0  -7  22       36.75       26.07     14.64 o 
   1  -7  22       29.29       40.35     16.92 o 
   2  -7  22        3.21       14.79     15.88 o 
   3  -7  22        6.76       11.02     13.76 o 
   4  -7  22       45.99       47.59     19.92 o 
   5  -7  22        4.11       15.00     18.88 o 
  -3  -6  22        1.06       16.14     12.93 o 
  -2  -6  22        1.68       -0.52     11.33 o 
  -1  -6  22        3.90        9.16     14.59 o 
   0  -6  22        6.99       18.98     16.81 o 
   1  -6  22       17.57       14.17     12.00 o 
   2  -6  22       87.73       90.54     16.45 o 
   3  -6  22       17.26       -3.88      9.93 o 
   4  -6  22       42.77       24.99     12.78 o 
   5  -6  22        3.15        2.22     11.69 o 
   6  -6  22       21.36       16.76     18.98 o 
  -4  -5  22        1.39       -3.78     12.93 o 
  -3  -5  22       16.58       16.66     11.28 o 
  -2  -5  22        1.40      -11.28     14.48 o 
  -1  -5  22      255.70      255.78     26.97 o 
   0  -5  22        2.20        1.86      7.32 o 
   1  -5  22       94.20      124.79     21.26 o 
   2  -5  22       65.14       81.27     15.37 o 
   3  -5  22       24.59       27.11     16.61 o 
   4  -5  22       28.83       15.57     16.66 o 
   5  -5  22      137.95      119.37     24.01 o 
   6  -5  22       13.43       -3.93     16.19 o 
  -4  -4  22      162.15      199.42     25.46 o 
  -3  -4  22       78.17       67.15     16.14 o 
  -2  -4  22       22.80       43.45     14.48 o 
  -1  -4  22        0.33        3.43      4.94 o 
   0  -4  22       14.21       17.10     16.92 o 
   1  -4  22        0.57       12.00     12.00 o 
   2  -4  22      168.24      160.57     16.51 o 
   3  -4  22       25.93       19.92     11.64 o 
   4  -4  22      241.68      284.44     28.93 o 
   5  -4  22        2.77       24.47     17.22 o 
   6  -4  22        0.13       20.02     12.78 o 
   7  -4  22       23.42       24.98     16.09 o 
  -5  -3  22        2.14       -9.78     10.29 o 
  -4  -3  22      185.74      167.92     21.68 o 
  -3  -3  22        9.71        6.94      8.07 o 
  -2  -3  22        5.94        3.05      6.44 o 
  -1  -3  22        7.42       15.14      4.65 o 
   0  -3  22      126.26      107.00     10.84 o 
   1  -3  22      163.16      190.81     14.43 o 
   2  -3  22       59.57       79.67     15.36 o 
   3  -3  22      282.35      303.32     27.69 o 
   4  -3  22       12.37       51.47     14.38 o 
   5  -3  22       33.47       17.17     16.04 o 
   6  -3  22       70.26       77.86     22.09 o 
   7  -3  22       17.95        2.74     14.85 o 
  -7  -2  22       22.42        6.05     12.62 o 
  -6  -2  22       17.53       21.88     13.14 o 
  -5  -2  22       28.47       50.13     15.26 o 
  -4  -2  22      328.14      349.65     34.86 o 
  -3  -2  22      165.27      148.45     15.62 o 
  -2  -2  22       37.06       28.32      6.93 o 
  -1  -2  22      861.08      786.03     25.12 o 
   0  -2  22      932.86      936.92     41.74 o 
   1  -2  22       60.65       75.09     18.93 o 
   2  -2  22      304.24      335.69     33.86 o 
   3  -2  22       50.98       42.32     13.19 o 
   4  -2  22       28.55       56.07     18.16 o 
   5  -2  22       40.54       34.04     12.05 o 
   6  -2  22        6.93       -2.17     13.66 o 
  -7  -1  22       10.58       27.57     17.64 o 
  -6  -1  22      136.77      120.45     21.47 o 
  -5  -1  22        8.52       11.48     11.48 o 
  -4  -1  22       55.27       40.57      7.57 o 
  -3  -1  22       57.83       57.68     13.29 o 
  -2  -1  22        1.80        3.00      4.01 o 
  -1  -1  22      347.99      374.49     19.12 o 
   0  -1  22       38.79       33.02      8.02 o 
   1  -1  22        0.57       -0.36      3.68 o 
   2  -1  22       24.98        9.16      7.68 o 
   3  -1  22      610.94      564.61     23.67 o 
   4  -1  22      438.45      415.93     36.76 o 
   5  -1  22        0.06        2.74      9.78 o 
   6  -1  22       36.78       38.38     20.02 o 
  -8   0  22        2.48        2.22     18.26 o 
  -7   0  22       14.20        3.88     14.38 o 
  -6   0  22        8.41        3.31     12.16 o 
  -5   0  22        3.13       -1.89     11.82 o 
  -4   0  22       60.41       60.97     12.10 o 
  -3   0  22       40.69       35.96      9.54 o 
  -2   0  22        0.52       -3.58      4.23 o 
  -1   0  22        0.03       -1.18      3.40 o 
   0   0  22       53.21       55.75     10.98 o 
   1   0  22      350.91      352.85     18.13 o 
   2   0  22        1.24        2.76      9.88 o 
   3   0  22      406.99      455.68     30.08 o 
   4   0  22        3.06       11.90      9.21 o 
   5   0  22        1.23       10.24     15.05 o 
   6   0  22        2.90       46.04     20.33 o 
  -8   1  22       18.30        8.28     13.81 o 
  -6   1  22       16.72        8.28     10.50 o 
  -5   1  22       13.99        2.22     11.02 o 
  -4   1  22       51.09       59.46     11.58 o 
  -3   1  22       61.10       62.76     16.37 o 
  -2   1  22      106.49      104.72      7.04 o 
  -1   1  22       12.17        7.17      4.31 o 
   0   1  22       50.21       49.84      6.15 o 
   1   1  22      674.11      646.72     21.40 o 
   2   1  22      297.90      277.11     19.90 o 
   3   1  22        5.82       11.85     11.85 o 
   4   1  22       98.74      122.20     19.92 o 
   5   1  22       49.61       83.75     21.93 o 
  -8   2  22       93.17      104.09     18.73 o 
  -7   2  22        0.98        7.71      8.85 o 
  -6   2  22      116.39       92.82     13.25 o 
  -5   2  22      567.31      613.03     32.58 o 
  -4   2  22        6.24       -1.00      4.25 o 
  -3   2  22       13.47       12.25      4.29 o 
  -2   2  22      130.28      131.24     10.92 o 
  -1   2  22       47.54       45.27     13.82 o 
   0   2  22      493.03      465.58     21.78 o 
   1   2  22      295.07      257.06     13.00 o 
   2   2  22        0.11       18.21     11.22 o 
   3   2  22       12.16       17.64     13.35 o 
   4   2  22       14.85       22.92     14.90 o 
  -6   3  22       61.88       58.36     10.45 o 
  -5   3  22        0.00        4.40      4.97 o 
  -4   3  22       16.13       21.64      8.33 o 
  -3   3  22      365.62      366.56     19.69 o 
  -2   3  22        6.34        1.52      3.10 o 
  -1   3  22        1.32       -3.63      3.63 o 
   0   3  22      230.52      235.66     13.57 o 
   1   3  22       61.24       67.45     33.03 o 
   2   3  22       13.76       23.95     11.17 o 
   3   3  22       11.61        0.52     13.29 o 
   4   3  22       10.23       35.02     16.97 o 
  -5   4  22       22.32        3.88     11.64 o 
  -3   4  22       77.55       71.45     17.59 o 
  -2   4  22       57.14       73.69      8.74 o 
  -1   4  22       79.38       88.72      7.46 o 
   0   4  22       38.00       46.53     17.69 o 
   1   4  22        0.41        4.76      8.48 o 
   2   4  22       77.58       72.27     13.86 o 
   3   4  22        8.35       37.24     15.41 o 
  -6   5  22       34.29       30.52     18.88 o 
  -5   5  22       60.33       90.64     17.69 o 
  -4   5  22       30.36       31.87     12.10 o 
  -3   5  22      123.22      117.81     21.83 o 
  -2   5  22       19.66       19.45     10.81 o 
  -1   5  22       45.58       35.85     16.61 o 
  -6   6  22       11.06        8.28     19.35 o 
  -5   6  22       14.82       21.98     20.33 o 
  -4   6  22       56.75       43.66     19.66 o 
  -3   6  22      609.66      634.08     60.75 o 
  -2   6  22        0.78       24.10     13.91 o 
  -1   6  22      249.84      224.04     26.70 o 
  -4   7  22       60.33       61.20     18.42 o 
  -3   7  22        1.10      -14.48     14.48 o 
   1  -8  23        0.03      -19.09     19.09 o 
   3  -8  23       36.72       24.21     19.24 o 
  -2  -7  23        0.00       -4.29     12.41 o 
  -1  -7  23        1.90       -2.17     11.90 o 
   0  -7  23       11.59      -17.90     17.90 o 
   1  -7  23        5.56        8.17     11.43 o 
   2  -7  23       28.36       32.90     18.11 o 
   3  -7  23       26.90       35.80     19.29 o 
   4  -7  23       12.25       32.64     14.95 o 
   5  -7  23       15.58       13.35     14.43 o 
  -3  -6  23       47.57        9.16     19.92 o 
  -2  -6  23        1.40       36.57     18.31 o 
  -1  -6  23       10.31       36.67     16.19 o 
   0  -6  23        3.37       -9.21      9.21 o 
   1  -6  23       36.77       15.26     12.52 o 
   2  -6  23        6.17       12.62     14.79 o 
   3  -6  23        0.01       24.83     17.64 o 
   4  -6  23       81.44       73.83     23.33 o 
   5  -6  23        9.22       11.12     20.07 o 
   6  -6  23        6.90       44.17     21.26 o 
  -4  -5  23        0.13      -13.97     17.74 o 
  -3  -5  23       26.01       34.35     17.74 o 
  -2  -5  23       37.52       47.23     14.48 o 
  -1  -5  23        2.15        0.42      6.52 o 
   0  -5  23       10.50       -1.60      8.64 o 
   1  -5  23      378.17      378.40     32.20 o 
   2  -5  23       76.81      138.91     18.11 o 
   3  -5  23       64.77       78.48     16.61 o 
   4  -5  23        9.86        5.02     16.09 o 
   5  -5  23        1.96      -11.69     16.71 o 
   6  -5  23        0.67      -13.97     17.85 o 
  -4  -4  23        5.97      -14.02     15.05 o 
  -3  -4  23      265.40      263.65     29.60 o 
  -2  -4  23       24.79       38.59     12.88 o 
  -1  -4  23       12.20        7.72      6.16 o 
   0  -4  23      263.56      250.87     15.29 o 
   1  -4  23      472.34      493.46     36.61 o 
   2  -4  23       16.27       26.38     13.71 o 
   3  -4  23        0.11       17.12     10.50 o 
   4  -4  23       37.10       -2.22     15.52 o 
   5  -4  23       26.29        5.54     17.23 o 
   6  -4  23       31.02       51.68     16.14 o 
  -6  -3  23        0.19       -4.35     20.17 o 
  -5  -3  23        0.18       -6.52     14.64 o 
  -4  -3  23       42.41       22.66     12.42 o 
  -3  -3  23      114.26      103.58     17.18 o 
  -2  -3  23        2.24       -4.55      9.67 o 
  -1  -3  23      617.02      621.67     26.35 o 
   0  -3  23      576.60      578.00     35.74 o 
   1  -3  23        0.22       -6.52      8.17 o 
   2  -3  23       91.77       82.31     16.45 o 
   3  -3  23       13.20        0.00      9.93 o 
   4  -3  23       20.07        8.28     14.38 o 
   5  -3  23       84.17       82.31     18.78 o 
   6  -3  23        3.22      -17.07     17.07 o 
  -7  -2  23      102.94      118.06     25.87 o 
  -6  -2  23       94.59      132.44     24.11 o 
  -5  -2  23        0.02       -4.91      9.26 o 
  -4  -2  23      206.96      204.98     22.20 o 
  -3  -2  23       55.02       59.78     11.98 o 
  -2  -2  23       76.67       47.40      8.15 o 
  -1  -2  23       13.07        3.72      9.62 o 
   0  -2  23       41.95       26.98     13.48 o 
   1  -2  23      190.32      179.54     24.09 o 
   2  -2  23       88.34       97.94     15.88 o 
   3  -2  23       66.17       70.26     13.19 o 
   5  -2  23       23.13       41.07     17.54 o 
  -6  -1  23        1.31        3.83     11.02 o 
  -5  -1  23       90.29      102.80     15.88 o 
  -4  -1  23      277.75      269.14     28.83 o 
  -3  -1  23      220.45      247.64     20.51 o 
  -2  -1  23     1560.66     1558.02     90.22 o 
  -1  -1  23       25.50       26.49      8.43 o 
   0  -1  23      427.69      433.47     21.87 o 
   1  -1  23       82.23       84.19      7.52 o 
   2  -1  23       11.71       10.35      3.70 o 
   3  -1  23       38.21       43.57      6.64 o 
   4  -1  23        6.67        0.00     13.09 o 
   5  -1  23        6.43       14.12     11.95 o 
   6  -1  23        4.14      -16.19     16.19 o 
  -7   0  23       14.74        3.31     11.07 o 
  -6   0  23        5.23       -3.88     11.59 o 
  -5   0  23        7.49       20.33     10.97 o 
  -4   0  23      401.70      403.19     33.11 o 
  -3   0  23       18.35       14.08      5.87 o 
  -2   0  23      442.11      433.60     25.43 o 
  -1   0  23      115.38      110.85      7.59 o 
   0   0  23        2.94        5.03      4.23 o 
   1   0  23      565.05      551.04     30.13 o 
   2   0  23       44.86       61.17      6.93 o 
   3   0  23        6.81        4.20      5.69 o 
   4   0  23       15.81       30.73     15.62 o 
   5   0  23        3.78       23.07     16.66 o 
  -8   1  23       61.74       51.42     12.73 o 
  -7   1  23        0.87       17.17     14.38 o 
  -6   1  23       65.15       72.48     12.73 o 
  -4   1  23       18.98       30.45      6.49 o 
  -3   1  23      133.69      111.53     24.09 o 
  -2   1  23        0.73       -4.25      4.25 o 
  -1   1  23        9.55        7.04      7.94 o 
   0   1  23       30.80       13.74      5.30 o 
   1   1  23       29.44       18.36      7.94 o 
   2   1  23      340.50      377.06     18.82 o 
   3   1  23       53.42       55.25     13.97 o 
   4   1  23       14.87       25.14     15.00 o 
   5   1  23       23.62       15.98     17.59 o 
  -6   2  23        0.79       -7.19      8.85 o 
  -4   2  23        1.49        6.99      8.12 o 
  -3   2  23       15.21       12.05      4.23 o 
  -2   2  23       97.88      110.25      7.04 o 
  -1   2  23        7.10       -1.08      4.23 o 
   0   2  23      123.50      116.20     10.76 o 
   1   2  23        6.47       15.59      5.67 o 
   2   2  23      210.59      200.17     21.42 o 
   3   2  23       54.97       68.75     15.47 o 
   4   2  23        2.34      -13.29     13.29 o 
  -5   3  23        7.82        8.28      5.53 o 
  -4   3  23        0.11        7.19      5.11 o 
  -3   3  23        2.31       -1.80      3.30 o 
  -2   3  23       95.96       84.80      6.82 o 
  -1   3  23       10.37        3.93      6.08 o 
   0   3  23       30.86       21.93      5.50 o 
   1   3  23       31.87       26.49      9.52 o 
   2   3  23        4.29        4.76      6.36 o 
   3   3  23       94.61      141.24     20.28 o 
  -5   4  23       77.34      150.34     23.80 o 
  -4   4  23       69.42       31.97     12.67 o 
  -3   4  23       74.41       49.98     15.37 o 
  -2   4  23        7.58       15.79      4.32 o 
  -1   4  23        0.98       -2.11      5.21 o 
   0   4  23      130.41      143.50     11.76 o 
   1   4  23       87.96      118.27     15.88 o 
   2   4  23        5.76        5.28      7.97 o 
  -6   5  23       33.36       29.90     14.38 o 
  -5   5  23       49.55       27.62     12.16 o 
  -4   5  23       24.25       20.33     16.45 o 
  -3   5  23       17.77       55.61     20.74 o 
  -2   5  23       14.02       13.50     14.59 o 
   0   5  23       55.82       68.60     19.14 o 
  -6   6  23        3.45       21.00     15.47 o 
  -5   6  23      150.41      155.02     26.96 o 
  -4   6  23      136.90      141.30     25.09 o 
  -3   6  23       67.23       41.13     18.42 o 
  -2   6  23      178.84      172.72     25.25 o 
  -1   6  23       31.37        9.57     12.78 o 
  -1  -7  24       98.93       96.80     21.63 o 
   0  -7  24        0.10        7.60     18.98 o 
   1  -7  24        3.69       21.26     13.09 o 
   2  -7  24       13.79       13.14     18.62 o 
   3  -7  24        0.32        7.14     11.59 o 
   4  -7  24        2.90      -18.83     18.83 o 
  -3  -6  24        0.02       -5.38     12.36 o 
  -2  -6  24        1.94       16.66     19.35 o 
  -1  -6  24        3.44        5.95     11.33 o 
   0  -6  24        3.82        1.60     10.29 o 
   1  -6  24        6.66        2.74     15.78 o 
   2  -6  24       44.12       18.62     12.62 o 
   3  -6  24        1.01       22.09     17.64 o 
   4  -6  24       14.73       18.31     14.43 o 
   5  -6  24       16.89       37.30     21.73 o 
  -4  -5  24        0.90       16.66     13.45 o 
  -3  -5  24        0.39        8.59     12.36 o 
  -2  -5  24       11.94        6.47     11.79 o 
  -1  -5  24        8.51        2.17     14.54 o 
   0  -5  24       24.36        7.04     10.81 o 
   1  -5  24       31.05       32.69     13.09 o 
   2  -5  24       22.31       15.93     10.45 o 
   3  -5  24        0.01      -14.38     14.38 o 
   4  -5  24        0.14       20.54     11.64 o 
   5  -5  24      112.03      139.80     26.18 o 
   6  -5  24        1.94        8.95     20.64 o 
  -5  -4  24       16.21       31.86     19.45 o 
  -4  -4  24      125.99      136.70     21.06 o 
  -3  -4  24       67.24       67.56     19.30 o 
  -2  -4  24        0.26       10.71     10.19 o 
  -1  -4  24       13.08        2.07      5.46 o 
   0  -4  24        9.47       19.45     10.81 o 
   1  -4  24      316.29      293.56     28.37 o 
   2  -4  24       23.23       32.38     12.05 o 
   3  -4  24        0.91        1.09     11.02 o 
   4  -4  24      206.31      303.20     30.01 o 
   5  -4  24       22.77       19.97     15.00 o 
   6  -4  24        0.02      -11.64     11.64 o 
  -6  -3  24      110.25      113.20     25.61 o 
  -5  -3  24       54.76       90.48     17.90 o 
  -4  -3  24       10.58       31.24     16.71 o 
  -3  -3  24       14.95       21.98     13.97 o 
  -2  -3  24      215.30      206.72     14.20 o 
  -1  -3  24        1.32        2.73      5.24 o 
   0  -3  24      109.46      105.70     15.63 o 
   1  -3  24      353.24      266.57     27.23 o 
   2  -3  24        1.06       12.62     13.14 o 
   3  -3  24       44.07       30.26     10.45 o 
   4  -3  24        0.01       18.78     15.47 o 
   5  -3  24       16.67       13.81     18.21 o 
   6  -3  24      156.72      173.44     27.63 o 
  -6  -2  24        3.83       21.88     16.40 o 
  -5  -2  24       50.42       35.90     16.86 o 
  -4  -2  24       14.61       10.24     12.98 o 
  -3  -2  24      177.29      210.74     17.26 o 
  -2  -2  24      431.18      458.77     30.11 o 
  -1  -2  24      715.05      703.98     32.97 o 
   0  -2  24       35.58       24.30     23.69 o 
   1  -2  24        4.48       -6.52      6.52 o 
   2  -2  24      194.03      211.35     22.98 o 
   3  -2  24        3.87        9.31     13.71 o 
   4  -2  24       86.33      124.94     19.19 o 
   5  -2  24       67.34       76.57     20.28 o 
   6  -2  24       67.65       81.17     22.35 o 
  -7  -1  24       66.32       75.01     22.09 o 
  -6  -1  24        0.00       -3.83     14.85 o 
  -5  -1  24      215.22      285.92     30.12 o 
  -4  -1  24       15.41       10.29      8.12 o 
  -3  -1  24        0.00        4.62      7.36 o 
  -2  -1  24      103.04      104.29     21.21 o 
  -1  -1  24       77.37       79.58     10.66 o 
   0  -1  24        7.97       11.21      6.49 o 
   1  -1  24      245.59      233.11     17.80 o 
   2  -1  24      314.47      290.05     14.09 o 
   3  -1  24      235.26      246.93     15.40 o 
   4  -1  24        3.35        1.54     11.72 o 
   5  -1  24        5.31      -15.16     15.16 o 
  -7   0  24        4.54       12.16     15.47 o 
  -6   0  24        6.67       -3.31      7.71 o 
  -5   0  24      374.68      496.31     38.05 o 
  -4   0  24      501.78      481.94     51.01 o 
  -3   0  24      583.33      576.19     22.33 o 
  -2   0  24       52.40       41.69     14.95 o 
  -1   0  24       12.13        6.54     17.82 o 
   0   0  24       90.70       96.02      7.28 o 
   1   0  24       21.92       21.92     22.32 o 
   2   0  24        4.59        8.54      5.12 o 
   3   0  24       34.36       26.39      7.05 o 
   4   0  24       15.65       24.78     15.05 o 
   5   0  24       36.63       28.40     17.69 o 
  -7   1  24       16.60       11.64     13.86 o 
  -4   1  24        8.42        7.92      6.42 o 
  -3   1  24       13.89        9.55     12.57 o 
  -2   1  24       25.55       22.30      5.26 o 
  -1   1  24      185.10      208.89     10.53 o 
   0   1  24      200.37      196.65     10.60 o 
   1   1  24      689.49      664.11     31.17 o 
   2   1  24       21.47       32.38     14.04 o 
   3   1  24        1.29        3.21     11.79 o 
   4   1  24       79.38      106.21     21.42 o 
  -7   2  24        1.87       -6.05     10.50 o 
  -6   2  24      117.19      177.10     18.83 o 
  -5   2  24       57.97       40.92      9.98 o 
  -4   2  24       26.55       26.71      6.86 o 
  -3   2  24       29.25       29.51      5.05 o 
  -2   2  24      116.78      116.08      8.34 o 
  -1   2  24      140.20      129.89      8.55 o 
   0   2  24       16.48       15.46      6.74 o 
   1   2  24      346.55      376.17     21.85 o 
   2   2  24        9.86       17.02     10.14 o 
   3   2  24       14.52       -4.81     12.21 o 
   4   2  24        2.80       29.17     13.24 o 
  -4   3  24        1.35       -5.13      5.13 o 
  -3   3  24      118.76      132.45     17.38 o 
  -2   3  24       63.88       72.77      8.17 o 
  -1   3  24       57.53       66.81      7.68 o 
   0   3  24      179.13      191.44     26.08 o 
   1   3  24        0.13       -3.83      7.76 o 
   2   3  24        4.48        2.12      9.52 o 
   3   3  24        7.84       -2.64     12.72 o 
  -5   4  24       14.38       -6.05      9.93 o 
  -4   4  24       13.47       11.02     11.02 o 
  -3   4  24        0.16        2.17     13.71 o 
  -2   4  24       62.97       85.62     16.35 o 
  -1   4  24        8.57       13.93      5.45 o 
   0   4  24      113.94      127.19     12.22 o 
   1   4  24       14.26       13.71     10.55 o 
   2   4  24        5.83      -10.03     10.03 o 
  -6   5  24       44.69       60.27     24.31 o 
  -5   5  24      148.75      188.55     29.23 o 
  -4   5  24        0.64       24.16     18.10 o 
  -3   5  24       35.44       56.70     20.17 o 
  -1   5  24        2.08        0.00     11.79 o 
   0   5  24       51.31       52.15     15.42 o 
  -5   6  24       50.75       13.19     14.28 o 
  -4   6  24        0.91      -19.09     19.09 o 
  -3   6  24       14.69       15.67     14.07 o 
  -2   6  24       27.81       31.14     17.69 o 
   0  -7  25       42.25       35.28     20.07 o 
   1  -7  25        3.33      -13.09     13.09 o 
   2  -7  25       23.48       14.79     14.79 o 
   3  -7  25       76.43       73.26     20.38 o 
   4  -7  25        3.42       17.69     14.95 o 
  -2  -6  25        6.28        9.16     12.93 o 
  -1  -6  25       17.41        3.78     13.50 o 
   0  -6  25       49.92       86.65     18.42 o 
   1  -6  25       43.48       37.04     19.09 o 
   2  -6  25      173.51      197.98     30.17 o 
   3  -6  25       60.63       20.95     19.30 o 
   4  -6  25       11.65       17.17     12.78 o 
   5  -6  25       21.71       25.04     20.59 o 
  -4  -5  25       18.57       13.97     13.97 o 
  -3  -5  25       31.16       20.38     14.48 o 
  -2  -5  25        9.31        8.59     17.17 o 
  -1  -5  25       43.08       31.76     16.14 o 
   0  -5  25        0.14       -9.21     11.90 o 
   1  -5  25      132.52      162.26     20.18 o 
   2  -5  25      155.34      134.38     20.85 o 
   3  -5  25       17.10      -15.98     15.98 o 
   4  -5  25       24.44       13.86     13.29 o 
   5  -5  25       25.38       12.78     18.36 o 
  -5  -4  25       38.33       61.51     16.19 o 
  -4  -4  25       62.05       61.30     14.54 o 
  -3  -4  25       14.62        6.41     16.09 o 
  -2  -4  25       28.63       38.54     18.73 o 
  -1  -4  25        0.28       -5.90      9.10 o 
   0  -4  25       10.85       22.14     11.33 o 
   1  -4  25        9.47       10.35     13.60 o 
   2  -4  25       42.63       22.45     12.05 o 
   3  -4  25        1.27        4.97     14.90 o 
   4  -4  25        0.83      -17.69     17.69 o 
   5  -4  25        3.35      -13.29     13.29 o 
  -5  -3  25       78.27       48.16     21.11 o 
  -4  -3  25       12.09       12.36     11.85 o 
  -3  -3  25        7.25       19.29     13.91 o 
  -2  -3  25       36.77       12.31     10.14 o 
  -1  -3  25      209.46      172.94     22.77 o 
   0  -3  25       12.43        6.98     11.85 o 
   1  -3  25       13.29        1.09     12.47 o 
   2  -3  25        5.76       14.22     13.66 o 
   3  -3  25        4.06        3.83      9.88 o 
   4  -3  25       41.66       55.61     16.55 o 
   5  -3  25       15.41      -18.16     18.16 o 
  -6  -2  25       18.65      -14.74     17.48 o 
  -5  -2  25       76.80       60.89     14.69 o 
  -4  -2  25        7.09       12.93     10.24 o 
  -3  -2  25       71.80       67.57     15.00 o 
  -2  -2  25       54.34       43.27      8.52 o 
  -1  -2  25      238.33      202.57     18.17 o 
   0  -2  25        3.03       -6.47     10.76 o 
   1  -2  25       41.91       35.18     10.29 o 
   2  -2  25       32.93       15.26     10.35 o 
   3  -2  25       14.86       24.62     14.74 o 
   4  -2  25       14.93       24.05     15.31 o 
  -6  -1  25        9.05       13.19     12.62 o 
  -5  -1  25        0.68       -3.83     12.00 o 
  -4  -1  25        6.06       24.93     11.90 o 
  -3  -1  25      501.36      520.88     28.16 o 
  -2  -1  25        5.21        5.74      8.06 o 
  -1  -1  25      126.18      131.63     15.76 o 
   0  -1  25      246.37      211.14     22.05 o 
   1  -1  25        1.14       -1.60      8.07 o 
   2  -1  25        0.48        1.76      4.51 o 
   3  -1  25       60.56       73.03      7.74 o 
   4  -1  25        0.17       -9.78      9.78 o 
   5  -1  25        1.83       -9.72      9.72 o 
  -7   0  25       56.13       68.60     16.61 o 
  -6   0  25       28.67       19.86     14.90 o 
  -5   0  25        1.77      -10.97     10.97 o 
  -4   0  25      175.81      194.31     18.53 o 
  -3   0  25        2.47       -2.01      5.92 o 
  -2   0  25       67.05       71.29     12.34 o 
  -1   0  25      222.86      228.27     34.91 o 
   0   0  25        0.90       -7.97      7.97 o 
   1   0  25        1.18        3.90      5.42 o 
   2   0  25        9.90        4.16      5.46 o 
   3   0  25        0.69        5.47      5.87 o 
   4   0  25       15.28       21.47     16.66 o 
   5   0  25        1.68      -11.79     11.79 o 
  -7   1  25       66.89       42.68     15.52 o 
  -6   1  25       93.62       96.90     16.09 o 
  -4   1  25      186.34      247.92     20.85 o 
  -3   1  25      193.32      199.73     31.72 o 
  -2   1  25        5.05        3.28      5.78 o 
  -1   1  25        7.30        2.66      5.83 o 
   0   1  25      284.05      262.14     16.03 o 
   1   1  25      181.27      166.83     19.20 o 
   2   1  25       56.97       55.38      8.96 o 
   3   1  25       48.28       51.83     15.52 o 
   4   1  25        0.00       -4.24     14.38 o 
  -5   2  25       30.51       10.50      8.85 o 
  -4   2  25       68.94       84.27     11.02 o 
  -3   2  25        0.20       -0.87      4.56 o 
  -2   2  25       15.41       23.99      6.02 o 
  -1   2  25      164.84      178.22     26.28 o 
   0   2  25       14.64       11.59     11.35 o 
   1   2  25      277.73      300.53     17.70 o 
   2   2  25        0.79       10.30      6.54 o 
   3   2  25        0.32       -9.57      9.57 o 
  -4   3  25        2.94       -1.66      9.36 o 
  -3   3  25       12.98       26.29      6.60 o 
  -2   3  25       96.41      106.64      8.97 o 
  -1   3  25      257.91      286.64     16.89 o 
   0   3  25       10.45        9.64      6.20 o 
   1   3  25      125.08      150.54     12.37 o 
   2   3  25       11.29       -7.40      7.40 o 
  -5   4  25        0.89       -2.22     12.10 o 
  -4   4  25       55.96       47.28     15.93 o 
  -3   4  25        0.96       12.05     16.97 o 
  -2   4  25       45.46       52.87     18.00 o 
  -1   4  25       37.83       11.38     15.16 o 
   1   4  25       35.01        5.85      8.48 o 
  -6   5  25       24.63       24.83     15.47 o 
  -5   5  25        3.79      -18.16     18.16 o 
  -4   5  25        0.09      -16.45     16.45 o 
  -3   5  25       65.57       56.65     21.78 o 
  -2   5  25       18.16       10.81     12.98 o 
  -1   5  25       77.94       94.41     22.56 o 
   0   5  25       12.76       11.69     18.62 o 
   1  -7  26        6.80       -6.00     15.26 o 
   2  -7  26       22.86       14.23     14.79 o 
  -2  -6  26        6.48      -18.83     18.83 o 
  -1  -6  26        9.86       14.54     15.62 o 
   0  -6  26       19.96        3.78     16.24 o 
   1  -6  26        0.11       -9.83     13.09 o 
   2  -6  26        4.70      -16.97     16.97 o 
   3  -6  26       10.76       -4.97     12.10 o 
   4  -6  26       20.09       23.28     21.05 o 
  -3  -5  26       31.58       72.94     20.95 o 
  -2  -5  26        0.69       15.00     17.69 o 
  -1  -5  26        1.63       -0.52     15.62 o 
   0  -5  26       12.64       48.62     18.93 o 
   1  -5  26        9.33       -0.57     15.26 o 
   2  -5  26        7.98      -11.48     11.48 o 
   3  -5  26        3.82        6.05     11.59 o 
   4  -5  26       35.81       64.82     15.52 o 
   5  -5  26       33.65       21.67     20.59 o 
  -4  -4  26       45.76       19.86     17.74 o 
  -3  -4  26        0.10       -5.38     10.71 o 
  -2  -4  26        1.17       24.62     16.60 o 
  -1  -4  26       10.37        4.81     10.19 o 
   0  -4  26       65.04       69.58     17.80 o 
   1  -4  26      101.42       82.06     21.21 o 
   2  -4  26        5.30        7.14     14.22 o 
   3  -4  26        3.61      -15.98     15.98 o 
   4  -4  26       35.94       55.82     18.78 o 
   5  -4  26        0.02        9.41     14.38 o 
  -5  -3  26       47.38       50.33     21.68 o 
  -4  -3  26       14.62       27.98     12.36 o 
  -3  -3  26       14.03       14.48     11.28 o 
  -2  -3  26        7.49       10.71     10.71 o 
  -1  -3  26       44.32       46.04     15.00 o 
   0  -3  26       64.47       44.13     16.14 o 
   1  -3  26      135.34      114.45     17.39 o 
   2  -3  26        9.85        1.66     10.40 o 
   3  -3  26        2.48       15.93     12.05 o 
   4  -3  26        9.65       -9.88     12.10 o 
   5  -3  26        1.13        8.79     12.62 o 
  -6  -2  26       53.30       63.37     17.49 o 
  -5  -2  26        0.15      -15.78     15.78 o 
  -4  -2  26      105.30      104.15     16.19 o 
  -3  -2  26        1.62        4.81     12.31 o 
  -2  -2  26       49.12       49.61     14.43 o 
  -1  -2  26      191.63      218.43     25.10 o 
   0  -2  26      222.30      265.75     28.46 o 
   1  -2  26       37.02       43.25     11.90 o 
   2  -2  26       43.15       46.76     12.52 o 
   3  -2  26       21.07       18.57     12.57 o 
   4  -2  26       46.85       47.49     14.17 o 
   5  -2  26        6.39       29.43     17.43 o 
  -6  -1  26       16.08       20.33     16.50 o 
  -5  -1  26       91.59       96.13     17.49 o 
  -4  -1  26      155.37      186.85     22.25 o 
  -3  -1  26      385.05      508.39     39.29 o 
  -2  -1  26      494.16      550.89     32.11 o 
  -1  -1  26      494.98      490.98     25.00 o 
   0  -1  26        0.98        0.00     10.14 o 
   1  -1  26       33.80       31.76     13.45 o 
   2  -1  26       34.76       34.44      6.22 o 
   3  -1  26        6.38       11.78      5.51 o 
   4  -1  26        0.32       25.97     16.76 o 
   5  -1  26       16.59       16.71     13.50 o 
  -5   0  26       43.08       38.44     11.54 o 
  -4   0  26        0.25        2.17     10.35 o 
  -3   0  26       66.14       79.57     13.97 o 
  -2   0  26      156.55      174.54     17.08 o 
  -1   0  26        7.63        7.97      9.52 o 
   0   0  26      388.50      416.22     21.59 o 
   1   0  26       35.47       31.80      6.90 o 
   2   0  26       48.64       61.20     16.09 o 
   3   0  26       35.49       10.19     15.05 o 
   4   0  26       23.39       -7.50     16.09 o 
  -7   1  26      105.33      126.39     22.20 o 
  -4   1  26        3.93       19.71      9.31 o 
  -3   1  26       43.67       45.83      8.64 o 
  -2   1  26      179.53      204.11     14.69 o 
  -1   1  26       46.69       43.12      7.59 o 
   0   1  26       10.59       11.58      6.85 o 
   1   1  26       11.20       11.59      7.62 o 
   2   1  26        1.89       19.71     13.35 o 
   3   1  26      119.09      128.01     12.77 o 
   4   1  26        0.21       -1.09     15.93 o 
  -5   2  26      122.75      113.00     16.09 o 
  -4   2  26      112.06      134.93     14.90 o 
  -3   2  26        1.68        1.58      5.35 o 
  -2   2  26      107.77       96.37     10.29 o 
  -1   2  26      132.96      121.53     15.26 o 
   0   2  26       72.05       95.69     27.81 o 
   1   2  26        3.66       -5.27      9.03 o 
   2   2  26       19.72        4.76     11.64 o 
   3   2  26      214.10      268.57     34.57 o 
  -4   3  26        4.07       -3.31     11.54 o 
  -3   3  26        4.02       -0.11      5.46 o 
  -2   3  26        0.04      -14.51     15.39 o 
  -1   3  26      240.03      265.36     17.01 o 
   0   3  26        7.60        4.64      6.25 o 
   1   3  26       18.87       30.00      8.89 o 
   2   3  26       69.09       72.07     11.78 o 
  -5   4  26        1.74        6.05     16.50 o 
  -4   4  26        7.97      -15.93     15.93 o 
  -3   4  26       33.57       16.97     16.97 o 
  -2   4  26       95.06       80.09     20.18 o 
  -1   4  26       35.83        9.21     12.47 o 
   0   4  26       78.87      106.83     19.35 o 
   1   4  26        0.09        3.72     15.98 o 
  -5   5  26        0.02      -13.19     13.19 o 
  -4   5  26       46.51       47.08     19.14 o 
  -3   5  26       20.36       31.04     13.60 o 
  -2   5  26      119.98      137.37     23.80 o 
  -1   5  26       59.60       37.56     13.97 o 
  -1  -6  27       31.65       31.81     16.19 o 
   0  -6  27        7.80       16.24     19.50 o 
   1  -6  27       71.36      105.07     19.04 o 
   2  -6  27        5.72       -0.57     13.14 o 
   3  -6  27       10.31       24.26     19.29 o 
  -3  -5  27        4.22       33.26     19.29 o 
  -2  -5  27       33.04       40.25     18.26 o 
  -1  -5  27       44.20       85.51     21.00 o 
   0  -5  27        3.35        3.26     17.28 o 
   1  -5  27        5.86        0.57     11.43 o 
   2  -5  27      147.65      153.31     26.28 o 
   3  -5  27       16.00       13.24     13.24 o 
   4  -5  27        5.29       19.35     13.29 o 
  -4  -4  27        0.01       -6.98     17.17 o 
  -3  -4  27        5.80      -10.19     10.19 o 
  -2  -4  27        9.77       14.43     16.60 o 
  -1  -4  27        9.70       12.88     11.28 o 
   0  -4  27        1.88       -9.72      9.72 o 
   1  -4  27       26.63       43.45     14.64 o 
   2  -4  27        3.86       19.66     15.83 o 
   3  -4  27       33.15       24.73     20.90 o 
   4  -4  27        1.20        1.09     18.21 o 
  -5  -3  27        2.58       12.47     12.98 o 
  -4  -3  27        1.82       25.81     17.22 o 
  -3  -3  27        3.16        7.50     10.71 o 
  -2  -3  27       91.54      117.03     18.16 o 
  -1  -3  27        0.18       -5.33      8.59 o 
   0  -3  27       24.36       17.23     12.93 o 
   1  -3  27       21.59        3.26      9.21 o 
   2  -3  27       59.55       68.65     14.17 o 
   3  -3  27       25.45       30.11     17.54 o 
   4  -3  27        5.23        3.83     18.10 o 
   5  -3  27       21.85      -17.02     19.19 o 
  -5  -2  27        6.57       -6.52     14.12 o 
  -4  -2  27        1.41       14.59     14.59 o 
  -3  -2  27        0.60       -4.29     13.40 o 
  -2  -2  27        0.04        8.02     12.26 o 
  -1  -2  27        1.64       -8.02      8.02 o 
   0  -2  27       10.91       12.88      9.10 o 
   1  -2  27       26.29       18.36     10.81 o 
   2  -2  27       10.73       10.29     15.21 o 
   3  -2  27        0.13      -12.52     15.78 o 
   4  -2  27       31.62       14.17     16.86 o 
  -5  -1  27       22.79        9.26     14.74 o 
  -4  -1  27       15.53       10.29      9.72 o 
  -3  -1  27       79.69       82.57     13.97 o 
  -2  -1  27      159.17      137.95     18.68 o 
  -1  -1  27        2.19        9.05     10.66 o 
   0  -1  27       46.92       56.54     14.95 o 
   1  -1  27      190.77      229.24     22.56 o 
   2  -1  27      198.86      216.25     20.67 o 
   3  -1  27        0.26        4.35     14.07 o 
   4  -1  27       14.37       10.24     12.93 o 
  -6   0  27      163.83      159.06     23.80 o 
  -5   0  27      156.23      176.24     23.08 o 
  -4   0  27       24.01       27.21     11.95 o 
  -3   0  27      159.82      172.00     19.92 o 
  -2   0  27        0.73       -3.72      9.05 o 
  -1   0  27       35.17       40.25     11.64 o 
   0   0  27        1.02       -6.19      6.19 o 
   1   0  27      228.48      210.11     13.49 o 
   2   0  27       55.48       45.75     12.18 o 
   3   0  27        4.17        5.90     14.48 o 
   4   0  27       17.21        9.10     11.22 o 
  -6   1  27        2.02       12.21     12.72 o 
  -5   1  27       23.79       21.52      7.71 o 
  -4   1  27        4.41       -9.31      9.31 o 
  -3   1  27        1.48       18.31      9.72 o 
  -2   1  27        0.01        0.52      8.48 o 
  -1   1  27        0.08        1.33      8.85 o 
   0   1  27       22.23       40.60      6.96 o 
   1   1  27        0.42       -1.51     12.10 o 
   2   1  27        0.00       22.35      9.57 o 
   3   1  27       14.67       25.50     15.41 o 
  -4   2  27        1.42       -7.14      8.28 o 
  -3   2  27       16.48       24.10      6.52 o 
  -2   2  27       33.88       60.21     12.73 o 
  -1   2  27        9.88        6.79      6.41 o 
   0   2  27        5.96        7.86      6.83 o 
   1   2  27       18.49       26.33     12.62 o 
   2   2  27       10.64      -11.33     11.33 o 
  -4   3  27        2.95       30.67     17.54 o 
  -3   3  27        4.08       26.28     16.45 o 
  -2   3  27      158.85      172.80     12.93 o 
  -1   3  27       60.06       68.80     10.50 o 
   0   3  27      206.03      226.64     16.99 o 
   1   3  27        2.66       10.24      7.87 o 
  -5   4  27       28.22       77.44     20.33 o 
  -4   4  27        0.67       18.62     18.10 o 
  -3   4  27       44.12       44.28     16.40 o 
  -2   4  27       17.89       20.17     14.17 o 
  -1   4  27       38.61       78.47     20.02 o 
   0   4  27       35.93       27.93     17.74 o 
  -3   5  27        9.02        8.17     13.60 o 
   0  -6  28       88.61      132.13     28.71 o 
   1  -6  28       77.05      108.33     25.04 o 
   2  -6  28        3.07      -18.05     18.05 o 
  -2  -5  28        9.87       23.07     17.69 o 
  -1  -5  28        2.05        1.09     16.66 o 
   0  -5  28        4.26        3.26     12.41 o 
   1  -5  28        0.01       13.60     17.95 o 
   2  -5  28        0.95      -13.14     19.14 o 
   3  -5  28        1.14      -17.59     17.59 o 
  -3  -4  28       23.09        5.90     12.88 o 
  -2  -4  28        1.00       -1.09     16.60 o 
  -1  -4  28       37.63       38.07     19.30 o 
   0  -4  28        0.03      -14.54     14.54 o 
   1  -4  28       37.48       16.81     16.81 o 
   2  -4  28        8.67       28.40     13.66 o 
   3  -4  28        1.35       47.74     19.76 o 
   4  -4  28        7.19        4.40     18.16 o 
  -4  -3  28       17.67       13.97     17.74 o 
  -3  -3  28        3.43       14.48     12.83 o 
  -2  -3  28      141.12      189.17     27.79 o 
  -1  -3  28       55.27       77.55     19.24 o 
   0  -3  28       90.94       87.07     16.14 o 
   1  -3  28      130.34      159.00     24.89 o 
   2  -3  28       13.68       24.47     14.12 o 
   3  -3  28       56.81       53.54     20.23 o 
   4  -3  28       18.12        4.40     16.97 o 
  -5  -2  28        0.27        1.60     15.72 o 
  -4  -2  28       23.98       26.95     16.19 o 
  -3  -2  28      150.96      218.04     23.59 o 
  -2  -2  28       66.12       79.46     15.99 o 
  -1  -2  28       32.50       38.38     14.95 o 
   0  -2  28      104.82      115.12     20.90 o 
   1  -2  28        0.39        3.78     10.24 o 
   2  -2  28        3.65       37.35     16.24 o 
   3  -2  28        3.72       10.29     13.55 o 
   4  -2  28        0.02      -11.43     11.43 o 
  -5  -1  28      131.68      243.49     24.11 o 
  -3  -1  28       10.92      -12.88     12.88 o 
  -2  -1  28        3.54       -2.12      7.97 o 
  -1  -1  28        0.81       -2.64      7.45 o 
   0  -1  28       13.22        9.05     12.78 o 
   1  -1  28        2.59        3.72     13.40 o 
   2  -1  28       14.53       32.80     12.36 o 
   3  -1  28       16.16       43.09     17.79 o 
   4  -1  28        1.79      -14.54     16.71 o 
  -6   0  28       26.27        9.93     15.47 o 
  -5   0  28       27.49       45.00     17.02 o 
  -4   0  28      205.53      294.71     27.27 o 
  -3   0  28       20.84       30.62     11.79 o 
  -2   0  28       34.54       25.50     11.17 o 
  -1   0  28       90.52       84.69     13.76 o 
   0   0  28       23.32       13.43      6.69 o 
   1   0  28        1.22       -0.02      6.14 o 
   2   0  28        0.32       10.59      7.00 o 
   3   0  28       11.65       -1.09      9.10 o 
  -4   1  28      443.76      472.85     37.95 o 
  -3   1  28      240.13      322.57     28.15 o 
  -2   1  28        1.93        5.85      9.05 o 
  -1   1  28        5.33       -0.68      6.98 o 
   0   1  28       84.26       78.96     11.02 o 
   1   1  28        3.55       -2.64      7.40 o 
   2   1  28        5.23        0.00      9.52 o 
   3   1  28        1.37        4.24     14.85 o 
  -4   2  28       80.22      111.28     15.99 o 
  -3   2  28        9.65        6.72      6.52 o 
  -2   2  28       62.56       83.30     15.96 o 
  -1   2  28       14.52       12.55     14.20 o 
   0   2  28      169.93      203.11    114.07 o 
   1   2  28        2.13        3.79      8.14 o 
   2   2  28       14.37       11.01      8.03 o 
  -4   3  28        2.06       -7.09     14.79 o 
  -3   3  28       18.32       20.79     12.05 o 
  -2   3  28        1.97        8.74     11.48 o 
  -1   3  28       71.64       62.13     16.35 o 
   0   3  28       35.21       40.66     17.33 o 
  -4   4  28       12.95        2.17     18.05 o 
  -3   4  28       34.47       58.45     16.40 o 
  -2   4  28        6.96       39.73     17.95 o 
  -1   4  28       78.59       90.95     19.50 o 
  -1  -5  29       18.57       -8.59     11.85 o 
   0  -5  29        1.65       -3.26     12.41 o 
   1  -5  29       10.04       18.47     12.47 o 
   2  -5  29       44.05       49.20     18.57 o 
   3  -5  29       21.50       58.76     22.50 o 
  -3  -4  29        6.71      -11.79     11.79 o 
  -2  -4  29        5.81       -7.50     11.22 o 
  -1  -4  29       28.99       61.14     20.90 o 
   0  -4  29       22.69        5.95     17.23 o 
   1  -4  29       11.64      -11.38     11.38 o 
   2  -4  29       18.44       50.12     16.35 o 
   3  -4  29       36.47       20.80     18.62 o 
  -4  -3  29       18.59       28.50     18.83 o 
  -3  -3  29      120.60      171.93     23.59 o 
  -2  -3  29       46.11       83.34     19.76 o 
  -1  -3  29       42.98       51.89     15.52 o 
   0  -3  29       34.46       28.97     16.09 o 
   1  -3  29        2.26      -14.02     14.02 o 
   2  -3  29       27.06       29.85     15.21 o 
   3  -3  29       21.09       14.74     18.00 o 
  -4  -2  29       93.10      139.69     22.66 o 
  -3  -2  29        3.98       13.40     15.52 o 
  -2  -2  29       65.15      105.59     19.71 o 
  -1  -2  29        8.12       11.74     10.66 o 
   0  -2  29        2.19       -0.52     11.22 o 
   1  -2  29        4.80       -4.29      8.59 o 
   2  -2  29       26.72        7.55     16.19 o 
   3  -2  29        9.91       26.54     14.07 o 
  -5  -1  29        9.71       20.74     15.26 o 
  -4  -1  29       68.64       68.18     15.16 o 
  -3  -1  29       29.03       42.88     15.00 o 
  -2  -1  29       28.14       20.74     13.86 o 
  -1  -1  29        0.68       -3.72      7.97 o 
   0  -1  29       64.93       80.34     15.99 o 
   1  -1  29       12.85       30.98     11.74 o 
   2  -1  29       13.08       12.36     15.00 o 
   3  -1  29       25.69       39.78     18.83 o 
  -5   0  29       11.39       15.93     14.28 o 
  -4   0  29       18.08       28.81     13.04 o 
  -3   0  29       16.15       19.86      9.67 o 
  -2   0  29       71.70       90.90     17.54 o 
  -1   0  29       11.98        4.24      8.48 o 
   0   0  29       10.82       -3.16      8.48 o 
   1   0  29        7.71       12.72     10.09 o 
   2   0  29        0.38       -6.41     13.29 o 
   3   0  29      127.67      124.23     21.89 o 
  -5   1  29      279.84      327.97     32.14 o 
  -4   1  29       30.95       21.88     11.48 o 
  -3   1  29       35.16       25.35     12.93 o 
  -2   1  29       41.73       40.40     11.17 o 
  -1   1  29        0.09        8.43     10.03 o 
   0   1  29       20.65       25.24      9.47 o 
   1   1  29        2.34       27.42     13.71 o 
   2   1  29        4.42        5.28     10.03 o 
  -3   2  29       82.38      100.47     13.61 o 
  -2   2  29       28.76       46.88     14.33 o 
  -1   2  29      161.04      149.42     21.60 o 
   0   2  29       12.73        6.00      8.52 o 
   1   2  29       11.50       10.22      9.55 o 
  -3   3  29        5.84       10.40     13.14 o 
  -2   3  29        3.51      -15.83     15.83 o 
  -1   3  29        5.40        9.26     14.69 o 
   0   3  29       19.20       21.67     16.24 o 
   0  -5  30       29.52       19.97     21.05 o 
   1  -5  30        5.63       10.29     18.98 o 
  -2  -4  30      119.59      187.91     30.01 o 
  -1  -4  30       16.57       24.67     13.40 o 
   0  -4  30       44.33       56.49     19.92 o 
   1  -4  30        6.89        0.52     11.90 o 
   2  -4  30        9.35        9.78     12.52 o 
  -3  -3  30        0.14       13.91     14.48 o 
  -2  -3  30       19.84       40.04     18.16 o 
  -1  -3  30       73.09       75.38     21.94 o 
   0  -3  30        0.02       -2.12     11.28 o 
   1  -3  30        3.07        4.29     16.19 o 
   2  -3  30       19.12       27.11     14.07 o 
   3  -3  30        7.51        8.69     14.69 o 
  -4  -2  30       15.10        7.55     15.62 o 
  -3  -2  30       43.35       17.12     17.12 o 
  -2  -2  30        1.28       26.12     15.47 o 
  -1  -2  30       34.25       42.63     14.90 o 
   0  -2  30        0.39       -4.81     10.14 o 
   1  -2  30       33.91       25.76     12.36 o 
   2  -2  30       25.53      -10.76     10.76 o 
   3  -2  30        6.28      -16.76     16.76 o 
  -4  -1  30       80.68      101.19     18.42 o 
  -3  -1  30        7.72       29.48     16.09 o 
  -2  -1  30       42.67        4.24      9.57 o 
   0  -1  30       11.24       22.29     13.81 o 
   1  -1  30        0.02        3.72      9.62 o 
   2  -1  30       48.85       52.46     17.12 o 
  -5   0  30       47.56       45.57     17.02 o 
  -4   0  30        5.00       -7.09     13.04 o 
  -3   0  30        2.98       12.88     12.88 o 
  -2   0  30       46.45       40.40     11.69 o 
  -1   0  30       29.77       38.07     13.76 o 
   0   0  30        0.38       26.95     13.76 o 
   1   0  30       24.74        6.88     14.85 o 
   2   0  30        1.81       12.21     12.21 o 
  -5   1  30       18.37       49.14     16.04 o 
  -4   1  30       17.62       17.48     10.91 o 
  -3   1  30        0.00       -4.86     10.24 o 
  -2   1  30        0.15        5.85     11.17 o 
  -1   1  30       15.28        6.00     11.43 o 
   0   1  30        4.59        9.98     10.50 o 
   1   1  30       52.03       88.40     11.01 o 
  -2   2  30       32.63       18.00     14.74 o 
  -1   2  30       19.04       28.40     11.59 o 
   0   2  30       21.13        7.81      8.95 o 
  -3   3  30       53.15       72.58     18.57 o 
  -2   3  30       40.13       29.43     17.43 o 
  -1  -4  31       94.43      191.37     26.80 o 
   0  -4  31        6.40       20.43     14.54 o 
   1  -4  31       13.27        8.64     20.02 o 
  -2  -3  31        7.26       -4.81     11.22 o 
  -1  -3  31        6.07       -1.09     10.14 o 
   0  -3  31        4.97        6.98     10.19 o 
   1  -3  31      130.32      211.05     30.68 o 
   2  -3  31        1.49       -5.95     15.67 o 
  -3  -2  31       69.98      119.97     19.30 o 
  -2  -2  31        3.25        6.93     11.17 o 
  -1  -2  31        5.26       12.26     17.02 o 
   0  -2  31        0.07        8.02     11.17 o 
   1  -2  31        1.55       -6.41     11.22 o 
   2  -2  31        0.14        5.38     13.97 o 
  -3  -1  31       95.52      136.17     20.90 o 
  -2  -1  31       28.59        1.60     13.81 o 
  -1  -1  31        5.49      -13.24     13.24 o 
   0  -1  31        2.78        5.85     12.72 o 
   1  -1  31        8.47       34.04     15.98 o 
  -4   0  31       76.21       79.93     18.47 o 
  -3   0  31       26.45       28.45     11.28 o 
  -2   0  31       23.16       24.98     13.81 o 
  -1   0  31        5.95       13.19     13.19 o 
   0   0  31        1.30      -14.22     14.22 o 
   1   0  31        0.22       32.28     12.16 o 
  -4   1  31        0.12      -12.05     12.05 o 
  -3   1  31        0.17      -10.24     10.24 o 
  -2   1  31       94.81      114.39     17.02 o 
  -1   1  31       22.78       13.19     12.62 o 
   0   1  31        8.85       15.21     14.69 o 
  -2   2  31        7.33       -2.17      9.78 o 
   0  -3  32       35.34       61.56     17.64 o 
  -2  -2  32        1.39       -7.45     16.50 o 
  -1  -2  32       64.94      106.93     19.71 o 
   0  -2  32        6.26       15.47     12.26 o 
  -2  -1  32       98.43      139.43     21.32 o 
  -1  -1  32        2.47       11.64     13.76 o 
   0  -1  32        6.53       13.76     15.88 o 
  -2   0  32       27.86       -2.64     11.69 o 
  -1   0  32       13.73       21.67     13.71 o 
   0   0  32        0.01       40.61     17.90 o 
                                                 
